# Supplementary material for: GPR101 drives growth hormone hypersecretion and gigantism in mice via constitutive activation of Gs and Gq/11
Source: Nat Commun. 2020 Sep 21;11:4752. doi: 10.1038/s41467-020-18500-x (PMC7506554; doi:10.1038/s41467-020-18500-x)
Supplement: Supplementary file 4 — Source Data [file 41467_2020_18500_MOESM4_ESM.zip]

Archive with 106 entries (103 files):
- Source Data/
- Source Data/Source data - Figure 6 - Panel C.xlsx
- Source Data/Source data - Figure 2 - Panel G.pptx
- Source Data/Source data - Figure 7 - Panel B.xlsx
- Source Data/Source data - Supplementary Figure 1 - Panel C.pptx
- Source Data/Source data - Figure 4 - Panel H.xlsx
- Source Data/Source data - Figure 5 - Panel I.xlsx
- Source Data/Source data - Figure 3 - Panel H.xlsx
- Source Data/Source data - Supplementary Figure 2 - Panel G.xlsx
- Source Data/Source data - Figure 5 - Panel E.xlsx
- Source Data/Source data - Figure 1 - Panel A.pptx
- Source Data/Source data - Supplementary Figure 3 - Panel F.xlsx
- Source Data/Source data - Figure 2 - Panel I.xlsx
- Source Data/Source data - Supplementary Figure 3 - Panel G.xlsx
- Source Data/Source data - Figure 2 - Panel H.xlsx
- Source Data/Source data - Figure 5 - Panel D.xlsx
- Source Data/Source data - Supplementary Figure 2 - Panel F.xlsx
- Source Data/Source data - Supplementary Figure 1 - Panel N.pptx
- Source Data/Source data - Figure 2 - Panel D.xlsx
- Source Data/Source data - Figure 1 - Panel L.pptx
- Source Data/Source data - Supplementary Figure 1 - Panel B.pptx
- Source Data/Source data - Figure 6 - Panel B.xlsx
- Source Data/Source data - Figure 1 - Panel E.xlsx
- Source Data/Source data - Supplementary Figure 1 - Panel G.ppt
- Source Data/Source data - Figure 4 - Panel B.xlsx
- Source Data/Source data - Supplementary Figure 1 - Panel I.pptx
- Source Data/Source data - Supplementary Figure 2 - Panel A.xlsx
- Source Data/Source data - Figure 5 - Panel C.xlsx
- Source Data/Source data - Figure 6 - Panel E.xlsx
- Source Data/Source data - Figure 1 - Panel I.xlsx
- Source Data/Source data - Supplementary Figure 5 - Panel A.xlsx
- Source Data/Source data - Figure 1 - Panel K.pptx
- Source Data/Source data - Supplementary Figure 5 - Panel F (right).xlsx
- Source Data/Source data - Figure 2 - Panel C.xlsx
- Source Data/Source data - Supplementary Figure 4 - Panel A.xlsx
- Source Data/Source data - Figure 1 - Panel J.pptx
- Source Data/Source data - Figure 3 - Panel C.xlsx
- Source Data/Source data - Supplementary Figure 1 - Panel F.xlsx
- Source Data/Source data - Figure 3 - Panel A.pptx
- Source Data/Source data - Figure 1 - Panel H.xlsx
- Source Data/Source data - Figure 6 - Panel D.xlsx
- Source Data/Source data - Supplementary Figure 3 - Panel A.xlsx
- Source Data/Source data - Figure 5 - Panel B.xlsx
- Source Data/Source data - Supplementary Figure 1 - Panel H.pptx
- Source Data/Source data - Figure 4 - Panel C.xlsx
- Source Data/Source data - Figure 1 - Panel D.xlsx
- Source Data/Source data - Supplementary Figure 3 - Panel C.pptx
- Source Data/Source data - Supplementary Figure 3 - Panel B.xlsx
- Source Data/Source data - Figure 5 - Panel A.xlsx
- Source Data/Source data - Supplementary Figure 2 - Panel C.xlsx
- __MACOSX/
- __MACOSX/Source Data/
- __MACOSX/Source Data/._Source data - Supplementary Figure 2 - Panel C.xlsx
- Source Data/Source data - Supplementary Figure 1 - Panel K.pptx
- Source Data/Source data - Figure 1 - Panel G.xlsx
- Source Data/Source data - Figure 2 - Panel A.xlsx
- Source Data/Source data - Supplementary Figure 4 - Panel B.xlsx
- Source Data/Source data - Figure 7 - Panel D.pptx
- Source Data/Source data - Supplementary Figure 5 - Panel C.xlsx
- Source Data/Source data - Supplementary Figure 1 - Panel E.xlsx
- Source Data/Source data - Figure 3 - Panel B.pptx
- Source Data/Source data - Figure 6 - Panel G.xlsx
- Source Data/Source data - Figure 6 - Panel F.xlsx
- Source Data/Source data - Figure 2 - Panel B.pptx
- Source Data/Source data - Supplementary Figure 1 - Panel D.xlsx
- Source Data/Source data - Supplementary Figure 5 - Panel B.xlsx
- Source Data/Source data - Figure 7 - Panel E.pptx
- Source Data/Source data - Figure 5 - Panel H (right).xlsx
- Source Data/Source data - Supplementary Figure 5 - Panel F (left).pptx
- Source Data/Source data - Supplementary Figure 4 - Panel C.xlsx
- Source Data/Source data - Figure 1 - Panel F.xlsx
- Source Data/Source data - Figure 4 - Panel A.xlsx
- Source Data/Source data - Supplementary Figure 1 - Panel J.pptx
- Source Data/Source data - Supplementary Figure 2 - Panel B.xlsx
- Source Data/Source data - Figure 5 - Panel H (left).pptx
- Source Data/Source data - Supplementary Figure 4 - Panel D.xlsx
- Source Data/Source data - Figure 3 - Panel F.xlsx
- Source Data/Source data - Supplementary Figure 5 - Panel E.xlsx
- Source Data/Source data - Figure 3 - Panel D.pptx
- Source Data/Source data - Figure 1 - Panel M.xlsx
- Source Data/Source data - Figure 2 - Panel E.pptx
- Source Data/Source data - Figure 6 - Panel A.xlsx
- Source Data/Source data - Supplementary Figure 3 - Panel D.xlsx
- Source Data/Source data - Figure 1 - Panel C.pptx
- Source Data/Source data - Figure 5 - Panel G.xlsx
- Source Data/Source data - Supplementary Figure 2 - Panel E.xlsx
- Source Data/Source data - Supplementary Figure 1 - Panel M.pptx
- Source Data/Source data - Figure 4 - Panel F.xlsx
- Source Data/Source data - Figure 4 - Panel D.pptx
- Source Data/Source data - Figure 4 - Panel E.pptx
- Source Data/Source data - Figure 4 - Panel G.xlsx
- Source Data/Source data - Supplementary Figure 1 - Panel L.pptx
- Source Data/Source data - Supplementary Figure 2 - Panel D.xlsx
- Source Data/Source data - Figure 5 - Panel F.xlsx
- Source Data/Source data - Figure 1 - Panel B.pptx
- Source Data/Source data - Supplementary Figure 3 - Panel E.xlsx
- Source Data/Source data - Figure 7 - Panel A.xlsx
- Source Data/Source data - Figure 3 - Panel E.pptx
- Source Data/Source data - Figure 4 - Panel I.pptx
- __MACOSX/Source Data/._Source data - Figure 4 - Panel I.pptx
- Source Data/Source data - Supplementary Figure 5 - Panel D.xlsx
- Source Data/Source data - Figure 7 - Panel C.pptx
- Source Data/Source data - Figure 3 - Panel G.xlsx
- Source Data/Source data - Supplementary Figure 4 - Panel E.xlsx
- Source Data/Source data - Figure 5 - Panel J.xlsx
- Source Data/Source data - Figure 2 - Panel F.xlsx
