# Supplementary material for: GPR101 drives growth hormone hypersecretion and gigantism in mice via constitutive activation of Gs and Gq/11
Source: Nat Commun. 2020 Sep 21;11:4752. doi: 10.1038/s41467-020-18500-x (PMC7506554; doi:10.1038/s41467-020-18500-x)
Supplement: Supplementary file 4 — Source Data [file 41467_2020_18500_MOESM4_ESM.zip › Source Data/Source data - Figure 6 - Panel C.xlsx]

## Sheet: Feuil1
Figure 6	GPR101 has no impact on GH3 cell proliferation
Panel C	Comparison of cAMP levels (measured ELISA) in GH3 cells transfected with GHRHR (100ng) in the presence of increasing amounts (0, 25, 50, 100ng), and treated with vehicle or GHRH (100nM)
	n=6 independent experiments
	Samples are tested at 1/10 dilution
Plate 1 design
	1	2	3	4	5	6	7	8	9	10	11	12
A	20 pmol/ml standard cAMP	20 pmol/ml standard cAMP	GHRH-R + PBS +0ng GPR101	GHRH-R + PBS +0ng GPR101	GHRH-R + PBS +0ng GPR101	GHRH-R + PBS +0ng GPR101	GHRH-R + PBS +0ng GPR101	GHRH-R + PBS +0ng GPR101
B	5 pmol/ml standard cAMP	5 pmol/ml standard cAMP	GHRH-R + PBS +25ng GPR101	GHRH-R + PBS +25ng GPR101	GHRH-R + PBS +25ng GPR101	GHRH-R + PBS +25ng GPR101	GHRH-R + PBS +25ng GPR101	GHRH-R + PBS +25ng GPR101
C	1,25 pmol/ml standard cAMP	1,25 pmol/ml standard cAMP	GHRH-R + PBS +50ng GPR101	GHRH-R + PBS +50ng GPR101	GHRH-R + PBS +50ng GPR101	GHRH-R + PBS +50ng GPR101	GHRH-R + PBS +50ng GPR101	GHRH-R + PBS +50ng GPR101
D	0,312 pmol/ml standard cAMP	0,312 pmol/ml standard cAMP	GHRH-R + PBS +100ng GPR101	GHRH-R + PBS +100ng GPR101	GHRH-R + PBS +100ng GPR101	GHRH-R + PBS +100ng GPR101	GHRH-R + PBS +100ng GPR101	GHRH-R + PBS +100ng GPR101
E	0,078 pmol/ml standard cAMP	0,078 pmol/ml standard cAMP	GHRH-R + 10 nM GHRH +0ng GPR101	GHRH-R + 10 nM GHRH +0ng GPR101	GHRH-R + 10 nM GHRH +0ng GPR101	GHRH-R + 10 nM GHRH +0ng GPR101	GHRH-R + 10 nM GHRH +0ng GPR101	GHRH-R + 10 nM GHRH +0ng GPR101
F	0 pmol/ml standard cAMP	0 pmol/ml standard cAMP	GHRH-R + 10 nM GHRH +25ng GPR101	GHRH-R + 10 nM GHRH +25ng GPR101	GHRH-R + 10 nM GHRH +25ng GPR101	GHRH-R + 10 nM GHRH +25ng GPR101	GHRH-R + 10 nM GHRH +25ng GPR101	GHRH-R + 10 nM GHRH +25ng GPR101
G	B0	B0	GHRH-R + 10 nM GHRH +50ng GPR101	GHRH-R + 10 nM GHRH +50ng GPR101	GHRH-R + 10 nM GHRH +50ng GPR101	GHRH-R + 10 nM GHRH +50ng GPR101	GHRH-R + 10 nM GHRH +50ng GPR101	GHRH-R + 10 nM GHRH +50ng GPR101
H	NSB	NSB	GHRH-R + 10 nM GHRH +100ng GPR101	GHRH-R + 10 nM GHRH +100ng GPR101	GHRH-R + 10 nM GHRH +100ng GPR101	GHRH-R + 10 nM GHRH +100ng GPR101	GHRH-R + 10 nM GHRH +100ng GPR101	GHRH-R + 10 nM GHRH +100ng GPR101
Plate 1 - Optical density (OD) @405nm
	0.112	0.114	0.303	0.32	0.306	0.307	0.315	0.293
	0.172	0.17	0.28	0.291	0.271	0.286	0.295	0.288
	0.226	0.228	0.227	0.234	0.228	0.214	0.23	0.228
	0.28	0.279	0.218	0.223	0.215	0.209	0.2	0.212
	0.327	0.325	0.19	0.187	0.179	0.201	0.177	0.195
	0.097	0.098	0.173	0.186	0.165	0.182	0.177	0.169
			0.165	0.153	0.147	0.152	0.168	0.154
			0.125	0.117	0.132	0.126	0.119	0.122
Calculation:
Relative OD 405 nm= OD405 of each well - OD405 of zero well
the standard curve can be plotted as the relative OD405 of each standard solution (Y) vs therespective concentration of the standard solution (X)
Four parameter logistic curve fitting is recommended for data analysis
								a	-0.3481
								b	-0.218
								c	12.25
								d	0.4201
								MSE	8.576e-07
								R²	0.9999
								SS	8.576e-06
								SYX	0.001196
GPR101 plasmid (ng/well)	Samples	cAMP levels (pmol/ml) -n1	cAMP levels (pmol/ml) -n2	cAMP levels (pmol/ml) -n3	cAMP levels (pmol/ml) -n4	cAMP levels (pmol/ml) -n5	cAMP levels (pmol/ml) -n6	Mean cAMP levels (pmol/ml)	Standard deviation (SD)	SEM
0	GHRH-R + PBS +0ng GPR101	1.585	0.9451	1.45	1.407	1.104	2.124	1.43585	0.411774	0.168106
25	GHRH-R + PBS +25ng GPR101	3.073	2.25	3.942	2.595	2.005	2.452	2.7195	0.698207	0.285042
50	GHRH-R + PBS +50ng GPR101	12.54	10.49	12.23	17.4	11.62	12.23	12.7517	2.39131	0.976249
100	GHRH-R + PBS +100ng GPR101	15.74	13.88	16.97	19.71	24.63	18.29	18.2033	3.73791	1.526
0	GHRH-R + 10 nM GHRH +0ng GPR101	31.47	33.86	41.12	24.03	43.16	27.85	33.5817	7.44572	3.0397
25	GHRH-R + 10 nM GHRH +25ng GPR101	47.54	34.69	57.65	38.24	43.16	52.36	45.6067	8.64656	3.52994
50	GHRH-R + 10 nM GHRH +50ng GPR101	57.65	76.89	88.76	78.75	53.64	75.07	71.7933	13.4354	5.48499
100	GHRH-R + 10 nM GHRH +100ng GPR101	150.2	181.8	127	146.6	173.3	161.3	156.7	19.764	8.06862
