# Supplementary material for: GPR101 drives growth hormone hypersecretion and gigantism in mice via constitutive activation of Gs and Gq/11
Source: Nat Commun. 2020 Sep 21;11:4752. doi: 10.1038/s41467-020-18500-x (PMC7506554; doi:10.1038/s41467-020-18500-x)
Supplement: Supplementary file 4 — Source Data [file 41467_2020_18500_MOESM4_ESM.zip › Source Data/Source data - Figure 7 - Panel B.xlsx]

## Sheet: cAMP
Figure 7	cAMP levels (pmol/ml) in WT (+/+) and GhrhrGpr101 (+/T) mice
Panel B	Males - Age : 29-week old
	n=4 mice/group
	Line	Mouse	Sexe	Genotype	Age (week)	Concentration cAMP (pmol/ml)
	1	1	Male	+/+	29	4.17
	1	2	Male	+/+	29	3.57
	1	3	Male	+/+	29	2.82
	1	4	Male	+/+	29	2.32
	1	1	Male	+/T	29	10.97
	1	2	Male	+/T	29	6.42
	1	3	Male	+/T	29	9.55
	1	4	Male	+/T	29	11.82
		Mean concentration IP1 (nM	Standard deviation (SD)	SEM
	+/+	3.22	0.815475	0.407738
	+/T	9.69	2.37261	1.1863
