# Supplementary material for: GPR101 drives growth hormone hypersecretion and gigantism in mice via constitutive activation of Gs and Gq/11
Source: Nat Commun. 2020 Sep 21;11:4752. doi: 10.1038/s41467-020-18500-x (PMC7506554; doi:10.1038/s41467-020-18500-x)
Supplement: Supplementary file 4 — Source Data [file 41467_2020_18500_MOESM4_ESM.zip › Source Data/Source data - Figure 4 - Panel H.xlsx]

## Sheet: Shedding assay
Figure 4	GPR101 is constitutively coupled to Gs, Gq/11 and G12/13
Panel H	Shedding assay: Alcaline Phosphatase AP (%) activity in HEK293 (DeltaG) transiently transfected with (50 ng) MOCK or pcDNA.FLAG.GPR101 in presence or absence of (50ng) G proteins (Gs, Gq, G11, G12, G13, Gqs, Gqi1, Gqi3, Gqo or Gqz)
	3 independent experiments (n=4 replicates /condition)
	Determination of AP activity (%) in HEK DeltaG cells transfected with MOCK (in absence or presence of G proteins)
	MOCK	MOCK+Gs	MOCK+Gq	MOCK+G11	MOCK+G12	MOCK+G13	MOCK+Gqs	MOCK+Gqi1	MOCK+Gqi3	MOCK+Gqo	MOCK+Gqz
Experiment 1	9.704	9.624	9.541	1.962	8.876	8.954	9.371	5.378	4.959	6.613	2.558
	9.306	8.266	7.92	11.397	10.255	9.461	5.946	4.271	2.724	6.598	7.232
	7.098	8.338	12.66	4.794	6.761	8.396	1.087	4.333	9.686	7.28	7.142
	9.571	9.775	9.233	3.387	4.534	6.952	5.877	7.152	7.659	6.963	4.691
Experiment 2	5.168	8.502	4.83	4.416	4.156	3.116	4.302	4.608	4.438	7.146	4.478
	6.338	5.579	4.671	4.618	4.861	5.958	4.202	2.862	4.912	3.835	5.993
	4.197	4.267	5.977	4.325	7.399	6.252	4.978	5.318	3.437	5.391	4.559
	4.073	4.002	5.3	6.54	9.945	5.166	5.279	9.442	4.102	11.974	3.761
Experiment 3	7.002	4.599	4.795	7.539	3.559	5.121	3.141	4.586	6.858	5.859	5.658
	3.805	6.532	4.991	4.839	4.69	6.003	4.13	4.36	4.025	3.41	2.925
	2.888	8.459	5.977	5.955	5.261	6.412	5.47	3.641	5.638	3.363	5.644
	4.969	2.972	2.687	9.126	9.673	6.037	6.371	10.107	10.063	7.921	5.396
Mean AP activity (%)	6.17658	6.74292	6.5485	5.7415	6.66417	6.48567	5.01283	5.50483	5.70842	6.36275	5.00308
Standard deviation (SD)	2.38505	2.37899	2.77153	2.5923	2.48158	1.77209	1.99077	2.25144	2.37803	2.35781	1.47485
SEM	0.688503	0.686756	0.800071	0.748331	0.716371	0.511558	0.574687	0.649933	0.686478	0.680642	0.425752
	Determination of AP activity (%) in HEK DeltaG cells transfected with GPR101 (in absence or presence of G proteins)
	GPR101	GPR101+Gs	GPR101+Gq	GPR101+G11	GPR101+G12	GPR101+G13	GPR101+Gqs	GPR101+Gqi1	GPR101+Gqi3	GPR101+Gqo	GPR101+Gqz
Experiment 1	9.133	7.299	21.623	15.023	21.69	22.785	30.919	6.695	5.664	0.477	5.893
	9.418	6.028	21.62	25.65	21.952	36.948	29.861	5.369	3.536	1.982	5.64
	6.938	5.955	21.412	27.988	26.949	26.029	25.308	5.708	6.725	2.087	1.477
	7.857	6.82	14.637	25.921	26.03	16.73	23.043	1.808	10.324	6.745	5.392
Experiment 2	3.893	5.536	32.841	24.519	32.708	21.638	21.4	3.38	3.177	8.5	8.115
	3.48	8.299	26.497	27.592	22.186	20.381	28.879	6.538	4.693	4.999	5.436
	7.54	5.229	20.814	19.821	18.298	31.621	19.952	11.802	5.609	4.479	8.203
	4.541	3.748	16.371	27.04	24.516	21.581	24.289	3.504	6.601	7.962	1.213
Experiment 3	3.547	1.902	27.57	25.968	31.02	36.39	28.679	3.582	7.018	2.368	5.952
	7.303	2.094	30.869	21.512	29.416	30.486	17.401	4.109	4	5.611	3.278
	6.773	4.316	28.468	29.759	28.671	28.699	32.797	7.893	8.018	7.044	2.57
	3.307	9.109	30.216	22.283	33.877	25.28	23.05	9.23	6.676	5.236	11.186
Mean AP activity (%)	6.14417	5.52792	24.4115	24.423	26.4428	26.5473	25.4648	5.8015	6.00342	4.79083	5.36292
Standard deviation (SD)	2.26499	2.24433	5.83817	4.12102	4.8676	6.39699	4.76603	2.83729	2.02628	2.58317	2.93457
SEM	0.653848	0.647882	1.68533	1.18964	1.40516	1.84665	1.37584	0.819056	0.584937	0.745698	0.847137
