# Supplementary material for: GPR101 drives growth hormone hypersecretion and gigantism in mice via constitutive activation of Gs and Gq/11
Source: Nat Commun. 2020 Sep 21;11:4752. doi: 10.1038/s41467-020-18500-x (PMC7506554; doi:10.1038/s41467-020-18500-x)
Supplement: Supplementary file 4 — Source Data [file 41467_2020_18500_MOESM4_ESM.zip › Source Data/Source data - Figure 5 - Panel I.xlsx]

## Sheet: Quantification WB Phospho-PKA
	Figure 5	GPR101 promotes GH secretion in GH3 cells
	Panel I	Quantification of immunoblots - Detection of phosphorylated PKA in GH3 cells following transfection with GPR101 in the presence of different SiRNAs (NTS, Gs, Gq/11, G12/13)
		Phospho-PKA intensity has been normalized to the one of Total PKA
	n=4-5 independent experiments per condition
	Experiment 1					Experiment 5
		PhosphoPKA	Total PKA	Ratio PhosphoPKA/Total PKA			PhosphoPKA	Total PKA	Ratio PhosphoPKA/Total PKA
	GH3 + GPR101 + NTS	44283037	33122966	1.33693		GH3 + GPR101 + NTS	27713380	34041187	0.814113
	GH3 + GPR101 + SiRNA Gs					GH3 + GPR101 + SiRNA Gs	2616388	30652581	0.0853562
	GH3 + GPR101 + SiRNA Gq/11	43165087	40761865	1.05896		GH3 + GPR101 + SiRNA Gq/11	46976723	28358702	1.65652
	GH3 + GPR101 + SiRNA G12/13	55689815	46927673	1.18672		GH3 + GPR101 + SiRNA G12/13
	Experiment 2					Experiment 6
		PhosphoPKA	Total PKA	Ratio PhosphoPKA/Total PKA			PhosphoPKA	Total PKA	Ratio PhosphoPKA/Total PKA
	GH3 + GPR101 + NTS	39873451	28923108	1.3786		GH3 + GPR101 + NTS	45347966	31102116	1.45803
	GH3 + GPR101 + SiRNA Gs	30657	31102451	0.000985678		GH3 + GPR101 + SiRNA Gs	1352154	23865409	0.0566575
	GH3 + GPR101 + SiRNA Gq/11					GH3 + GPR101 + SiRNA Gq/11	48418602	35457945	1.36552
	GH3 + GPR101 + SiRNA G12/13					GH3 + GPR101 + SiRNA G12/13
	Experiment 3					Experiment 7
		PhosphoPKA	Total PKA	Ratio PhosphoPKA/Total PKA			PhosphoPKA	Total PKA	Ratio PhosphoPKA/Total PKA
	GH3 + GPR101 + NTS	23431489	19014782	1.23228		GH3 + GPR101 + NTS
	GH3 + GPR101 + SiRNA Gs	382577	13890660	0.027542		GH3 + GPR101 + SiRNA Gs
	GH3 + GPR101 + SiRNA Gq/11	12347489	11737146	1.052		GH3 + GPR101 + SiRNA Gq/11
	GH3 + GPR101 + SiRNA G12/13					GH3 + GPR101 + SiRNA G12/13	39614158	32169794	1.23141
	Experiment 4					Experiment 8
		PhosphoPKA	Total PKA	Ratio PhosphoPKA/Total PKA			PhosphoPKA	Total PKA	Ratio PhosphoPKA/Total PKA
	GH3 + GPR101 + NTS					GH3 + GPR101 + NTS
	GH3 + GPR101 + SiRNA Gs					GH3 + GPR101 + SiRNA Gs
	GH3 + GPR101 + SiRNA Gq/11					GH3 + GPR101 + SiRNA Gq/11
	GH3 + GPR101 + SiRNA G12/13	30733945	17153359	1.79172		GH3 + GPR101 + SiRNA G12/13	42798706	27173894	1.57499
		Mean ratio	Standard deviation (SD)	SEM
	GH3 + GPR101 + NTS	1.24399	0.253724	0.113469
	GH3 + GPR101 + SiRNA Gs	0.0426353	0.0364426	0.0182213
	GH3 + GPR101 + SiRNA Gq/11	1.28325	0.288607	0.144303
	GH3 + GPR101 + SiRNA G12/13	1.44621	0.28835	0.144175
