# Supplementary material for: GPR101 drives growth hormone hypersecretion and gigantism in mice via constitutive activation of Gs and Gq/11
Source: Nat Commun. 2020 Sep 21;11:4752. doi: 10.1038/s41467-020-18500-x (PMC7506554; doi:10.1038/s41467-020-18500-x)
Supplement: Supplementary file 4 — Source Data [file 41467_2020_18500_MOESM4_ESM.zip › Source Data/Source data - Figure 3 - Panel H.xlsx]

## Sheet: Superfusion assay
Figure 3	Gpr101 does not lead to hyperplasia or tumorigenesis but potentiates Gh release
Panel H	Superfusion experiments of pituitary glands of WT (+/+) and GhrhrGpr101 (+/T) mice
	Males - Age: 29-week old
	n=3 mice/group
	Elisa mouse Gh - dilution 1/50
	100 nM GHRH - 0.03M KCl
Plate design pituitary 1 (+/+) and pituitary 1 (+/T)														Plate 1 - OD @ 450 nm
Plate 1	1	2	3	4	5	6	7	8	9	10	11	12
A	20 ng/ml standard Gh	20 ng/ml standard Gh	5 min- +/+	45 min- +/+	85 min- +/+	125 min- +/+	5 min- +/T	45 min- +/T	85 min- +/T	125 min- +/T				3.088	3.09	0.2628	0.7008	0.73	0.9052	0.4234	1.08624	1.022	0.9344
B	10 ng/ml standard Gh	10 ng/ml standard Gh	10 min- +/+	50 min- +/+	90 min- +/+	130 min- +/+	10 min- +/T	50 min- +/T	90 min- +/T	130 min- +/T				1.547	1.55	0.2336	0.7884	1.6352	0.6424	0.3796	1.314	1.752	0.6132
C	5 ng/ml standard Gh	5 ng/ml standard Gh	15 min- +/+	55 min- +/+	95 min- +/+	135 min- +/+	15 min- +/T	55 min- +/T	95 min- +/T	135 min- +/T				0.73	0.735	0.2482	0.876	2.19	0.73	0.3504	1.241	2.336	0.7592
D	2,5 ng/ml standard Gh	2,5 ng/ml standard Gh	20 min- +/+	60 min- +/+	100 min- +/+	140 min- +/+	20 min- +/T	60 min- +/T	100 min- +/T	140 min- +/T				0.456	0.46	0.30952	0.7592	2.482	0.6424	0.365	1.168	2.9054	0.6132
E	1,25 ng/ml standard Gh	1,25 ng/ml standard Gh	25 min- +/+	65 min- +/+	105 min- +/+	145 min- +/+	25 min- +/T	65 min- +/T	105 min- +/T	145 min- +/T				0.214	0.221	0.2628	0.6716	2.4236	0.6424	0.3504	0.9928	2.4528	0.6424
F	0,63 ng/ml standard Gh	0,63 ng/ml standard Gh	30 min- +/+	70 min- +/+	110 min- +/+	150 min- +/+	30 min- +/T	70 min- +/T	110 min- +/T	150 min- +/T				0.126	0.122	0.292	0.6132	1.7812	0.6424	0.33872	0.8176	1.752	0.6424
G	0 ng/ml standard Gh	0 ng/ml standard Gh	35 min- +/+	75 min- +/+	115 min- +/+		35 min- +/T	75 min- +/T	115 min- +/T					0.078	0.077	0.3212	0.584	1.1388		0.4672	0.6424	1.168
H			40 min- +/+	80 min- +/+	120 min- +/+		40 min- +/T	80 min- +/T	120 min- +/T							0.53144	0.6132	0.6132		0.9052	0.6132	0.73
Plate design pituitary 2 (+/+) and pituitary 2 (+/T)														Plate 2 - OD @ 450 nm
Plate 2	1	2	3	4	5	6	7	8	9	10	11	12
A	20 ng/ml standard Gh	20 ng/ml standard Gh	5 min- +/+	45 min- +/+	85 min- +/+	125 min- +/+	5 min- +/T	45 min- +/T	85 min- +/T	125 min- +/T				3.012	3.008	0.3504	0.7446	0.949	0.97528	0.36208	1.19428	0.90228	0.8906
B	10 ng/ml standard Gh	10 ng/ml standard Gh	10 min- +/+	50 min- +/+	90 min- +/+	130 min- +/+	10 min- +/T	50 min- +/T	90 min- +/T	130 min- +/T				1.933	1.93	0.365	0.70372	1.55928	0.61028	0.32412	1.3432	1.68776	0.53436
C	5 ng/ml standard Gh	5 ng/ml standard Gh	15 min- +/+	55 min- +/+	95 min- +/+	135 min- +/+	15 min- +/T	55 min- +/T	95 min- +/T	135 min- +/T				0.698	0.701	0.3504	0.9344	2.11408	0.6862	0.42924	1.2702	2.49368	0.67452
D	2,5 ng/ml standard Gh	2,5 ng/ml standard Gh	20 min- +/+	60 min- +/+	100 min- +/+	140 min- +/+	20 min- +/T	60 min- +/T	100 min- +/T	140 min- +/T				0.411	0.415	0.21608	0.7154	2.5696	0.6862	0.32412	1.11836	2.49952	0.58108
E	1,25 ng/ml standard Gh	1,25 ng/ml standard Gh	25 min- +/+	65 min- +/+	105 min- +/+	145 min- +/+	25 min- +/T	65 min- +/T	105 min- +/T	145 min- +/T				0.203	0.204	0.30076	0.73	2.482	0.6716	0.32996	0.94608	2.28636	0.69788
F	0,63 ng/ml standard Gh	0,63 ng/ml standard Gh	30 min- +/+	70 min- +/+	110 min- +/+	150 min- +/+	30 min- +/T	70 min- +/T	110 min- +/T	150 min- +/T				0.112	0.109	0.3358	0.54312	1.71696	0.6716	0.37376	0.74168	1.68484	0.54312
G	0 ng/ml standard Gh	0 ng/ml standard Gh	35 min- +/+	75 min- +/+	115 min- +/+		35 min- +/T	75 min- +/T	115 min- +/T					0.077	0.079	0.24236	0.6278	1.20596		0.53144	0.54312	1.04828
H			40 min- +/+	80 min- +/+	120 min- +/+		40 min- +/T	80 min- +/T	120 min- +/T							0.65992	0.584	0.65116		0.79132	0.5694	0.7884
Plate design pituitary 3 (+/+) and pituitary 3 (+/T)														Plate 3 - OD @ 450 nm
Plate 3	1	2	3	4	5	6	7	8	9	10	11	12
A	20 ng/ml standard Gh	20 ng/ml standard Gh	5 min- +/+	45 min- +/+	85 min- +/+	125 min- +/+	5 min- +/T	45 min- +/T	85 min- +/T	125 min- +/T				2.987	2.988	0.18396	0.67452	1.095	0.83804	0.47596	1.23516	1.13004	1.05704
B	10 ng/ml standard Gh	10 ng/ml standard Gh	10 min- +/+	50 min- +/+	90 min- +/+	130 min- +/+	10 min- +/T	50 min- +/T	90 min- +/T	130 min- +/T				1.532	1.54	0.19272	0.85556	1.752	0.5256	0.42632	1.49504	1.85712	0.657
C	5 ng/ml standard Gh	5 ng/ml standard Gh	15 min- +/+	55 min- +/+	95 min- +/+	135 min- +/+	15 min- +/T	55 min- +/T	95 min- +/T	135 min- +/T				0.651	0.653	0.21024	0.83804	2.35352	0.66284	0.28616	1.36656	2.22796	0.64532
D	2,5 ng/ml standard Gh	2,5 ng/ml standard Gh	20 min- +/+	60 min- +/+	100 min- +/+	140 min- +/+	20 min- +/T	60 min- +/T	100 min- +/T	140 min- +/T				0.423	0.425	0.2336	0.82928	2.34768	0.657	0.40588	1.21764	2.45864	0.438
E	1,25 ng/ml standard Gh	1,25 ng/ml standard Gh	25 min- +/+	65 min- +/+	105 min- +/+	145 min- +/+	25 min- +/T	65 min- +/T	105 min- +/T	145 min- +/T				0.231	0.236	0.22776	0.78256	2.56084	0.5694	0.42632	1.07748	2.63676	0.62196
F	0,63 ng/ml standard Gh	0,63 ng/ml standard Gh	30 min- +/+	70 min- +/+	110 min- +/+	150 min- +/+	30 min- +/T	70 min- +/T	110 min- +/T	150 min- +/T				0.133	0.132	0.25404	0.68912	1.8834	0.5548	0.42632	0.87308	1.90384	0.72416
G	0 ng/ml standard Gh	0 ng/ml standard Gh	35 min- +/+	75 min- +/+	115 min- +/+		35 min- +/T	75 min- +/T	115 min- +/T					0.087	0.087	0.35624	0.53728	1.33444		0.35624	0.7154	1.1826
H			40 min- +/+	80 min- +/+	120 min- +/+		40 min- +/T	80 min- +/T	120 min- +/T							0.53144	0.50516	0.56648		1.0074	0.68036	0.92272
Calculation:
Relative OD 450 nm
the standard curve can be plotted as the relative OD450 of each standard solution (Y) vs therespective concentration of the standard solution (X)
Four logarithmic curve fitting is recommended for data analysis
	Plate 1									Plate 2										Plate 3
						a	-0.02517									a	0.09321									a	0.0506
						b	1.035									b	2.332									b	1.444
						c	9325									c	9.746									c	28.16
						d	1761									d	3.47									d	7.577
						MSE	0.0008443									MSE	0.003289									MSE	0.001592
						R²	0.9992									R²	0.9971									R²	0.9984
						SS	0.01013									SS	0.03947									SS	0.01911
						SYX	0.03559									SYX	0.07024									SYX	0.04887
	Concentration Gh (ng/ml)										Concentration Gh (ng/ml)
Time (min)	Pituitary 1 (+/+)	Pituitary 2 (+/+)	Pituitary 3 (+/+)	Mean concentration Gh (ng/ml)	Standard deviation (SD)	SEM				Time (min)	Pituitary 1 (+/T)	Pituitary 2 (+/T)	Pituitary 3 (+/T)	Mean concentration Gh (ng/ml)	Standard deviation (SD)	SEM
5	75.83	141.5	41.66	86.33	50.7414	29.2956				5	130.9	145.7	169.6	148.733	19.5275	11.2742
10	65.72	146.7	47.14	86.52	52.9389	30.5643				10	116.2	131.8	151.1	133.033	17.4827	10.0936
15	70.6	141.5	56.83	89.6433	45.4339	26.2313				15	105.9	167.3	94.09	122.43	39.3047	22.6926
20	92.11	76.77	69.45	79.4433	11.5641	6.67655				20	111	131.8	143.5	128.767	16.461	9.50374
25	75.83	122.5	66.39	88.24	30.0431	17.3454				25	105.9	134.1	151.1	130.367	22.8301	13.181
30	85.89	136.3	79.29	100.493	31.1846	18.0044				30	102.1	149.8	151.1	134.333	27.9225	16.121
35	95.91	93.73	123.8	104.48	16.7671	9.68048				35	145.9	195.8	123.8	155.167	36.8836	21.2948
40	167.6	227.5	189.2	194.767	30.3355	17.5142				40	292.8	256.9	343.8	297.833	43.6681	25.2118
45	224.8	246.8	238.2	236.6	11.0869	6.40104				45	352.6	340.8	413.8	369.067	39.1869	22.6246
50	253.8	237.6	296.6	262.667	30.483	17.5994				50	427.6	371.6	493.3	430.833	60.9144	35.1689
55	283.1	287.4	290.9	287.133	3.90683	2.25561				55	403.6	356.5	454.1	404.733	48.8099	28.1804
60	244.2	240.1	288	257.433	26.5508	15.3291				60	379.6	325.3	408.6	371.167	42.2855	24.4135
65	215.1	243.5	273.3	243.967	29.1028	16.8025				65	321.9	289.9	365.4	325.733	37.8957	21.8791
70	195.2	198.9	242.8	212.3	26.4785	15.2874				70	263.8	246.2	301.9	270.633	28.4718	16.4382
75	185.5	219.9	191.3	198.9	18.4163	10.6327				75	205	198.9	251.3	218.4	28.655	16.544
80	195.2	209.2	180	194.8	14.6041	8.43169				80	195.2	205.5	239.8	213.5	23.3514	13.482
85	234.5	290.5	370.9	298.633	68.5628	39.5847				85	331.5	280.7	381.6	331.267	50.4504	29.1276
90	532.3	417.6	572.9	507.6	80.5425	46.5012				90	570.3	446.5	606	540.933	83.707	48.3283
95	711.9	555.1	768.7	678.567	110.633	63.8738				95	758.9	683.9	726.2	723	37.6023	21.7097
100	805.8	716.1	766.6	762.833	44.9685	25.9626				100	941.1	686.4	804.8	810.767	127.455	73.5861
105	787.1	679.1	840.5	768.9	82.2248	47.4725				105	796.5	608.1	867.7	757.433	134.137	77.4439
110	579.7	453.2	614.2	549.033	84.7678	48.9407				110	570.3	445.8	620.9	545.667	90.1116	52.026
115	370.1	343.3	444	385.8	52.1535	30.1109				115	379.6	310.9	397.9	362.8	45.8686	26.4823
120	195.2	225.4	201.4	207.333	15.9503	9.20893				120	234.5	256.3	317.6	269.467	43.0862	24.8758
125	292.8	295.9	290.9	293.2	2.52389	1.45717				125	302.4	278.3	359.2	313.3	41.5369	23.9813
130	205	215.6	187.5	202.7	14.1905	8.19288				130	195.2	196.6	232.2	208	20.9695	12.1067
135	234.5	233.5	234.2	234.067	0.51316	0.296273				135	244.2	231	228.2	234.467	8.54478	4.93333
140	205	233.5	232.2	223.567	16.0923	9.29092				140	195.2	208.5	155.6	186.433	27.5181	15.8876
145	205	230.3	202.4	212.567	15.4124	8.89838				145	205	236.2	220.5	220.567	15.6001	9.00673
150	205	230.3	197.6	210.967	17.1471	9.89989				150	205	198.9	254.3	219.4	30.3778	17.5386
