# Supplementary material for: GPR101 drives growth hormone hypersecretion and gigantism in mice via constitutive activation of Gs and Gq/11
Source: Nat Commun. 2020 Sep 21;11:4752. doi: 10.1038/s41467-020-18500-x (PMC7506554; doi:10.1038/s41467-020-18500-x)
Supplement: Supplementary file 4 — Source Data [file 41467_2020_18500_MOESM4_ESM.zip › Source Data/Source data - Supplementary Figure 2 - Panel G.xlsx]

## Sheet: pituitary weight
Supplementary Figure 2: Impact on Gh, metabolism and bones
Panel G	Determination of pituitary weight in WT (+/+) and GhrhrGpr101 (+/T) mice
	Males and Females (age: 29-week old)
	n=4 mice/group
	Line	Sexe	Genotype	Age (weeks)	Body weight (g)-n1	Body weight (g)-n2	Body weight (g)-n3	Body weight (g)-n4
	1	M	+/+	29	35.6	34.4	31.6	30
	1	M	+/T	29	28.3	29	35	35.1
	1	F	+/+	29	24	35.4	24	28
	1	F	+/T	29	25	24	29	30
	Line	Sexe	Genotype	Age	Pituitary weight (mg)-n1	Pituitary weight (mg)-n2	Pituitary weight (mg)-n3	Pituitary weight (mg)-n4
	1	M	+/+	29	1.63	1.94	1.58	1.49
	1	M	+/T	29	1.47	1.55	1.66	1.71
	1	F	+/+	29	1.34	1.48	1.32	1.49
	1	F	+/T	29	1.24	1.25	1.28	1.32
	% = Pituitary weight (mg)*100 / Body weight
					Pituitary weight (% to body weight)
			Line	Genotype	%-n1	%-n2	%-n3	%-n4	Mean	SD	SEM
			1	M (+/+)	4.57865	5.63953	5	4.96667	5.04621	0.439359	0.219679
			1	M (+/T)	5.19435	5.34483	4.74286	4.87179	5.03846	0.278879	0.139439
			1	F (+/+)	5.58333	4.18079	5.5	5.32143	5.14639	0.652937	0.326468
			1	F (+/T)	4.96	5.20833	4.41379	4.4	4.74553	0.40399	0.201995
