# Supplementary material for: GPR101 drives growth hormone hypersecretion and gigantism in mice via constitutive activation of Gs and Gq/11
Source: Nat Commun. 2020 Sep 21;11:4752. doi: 10.1038/s41467-020-18500-x (PMC7506554; doi:10.1038/s41467-020-18500-x)
Supplement: Supplementary file 4 — Source Data [file 41467_2020_18500_MOESM4_ESM.zip › Source Data/Source data - Figure 5 - Panel E.xlsx]

## Sheet: GH secretion and molecules
Figure 5	GPR101 promotes GH secretion in GH3 cells
Panel E	GH determination (by ELISA) in the cell culture supernatant
	GH3 cells were transfected with MOCK or GPR101
	GH3 cells were treated with vehicle , H89 (10uM) or Calphostin (10uM)
	n=4 independent experiments (transfections) per condition
Plate 1 design- samples were diluted with 1/5 dilution factor
	1	2	3	4	5	6	7	8	9	10	11	12
A	20 ng/ml standard GH	20 ng/ml standard GH	Mock + vehicle - n1	Mock + vehicle - n2	Mock + vehicle - n3	Mock + vehicle - n4		GPR101 + vehicle - n1	GPR101 + vehicle - n2	GPR101 + vehicle - n3	GPR101 + vehicle - n4
B	10 ng/ml standard GH	10 ng/ml standard GH
C	5 ng/ml standard GH	5 ng/ml standard GH
D	2,5 ng/ml standard GH	2,5 ng/ml standard GH	Mock + H89 - n1	Mock + H89 - n2	Mock + H89 - n3	Mock + H89 - n4		GPR101 + H89 - n1	GPR101 + H89 - n2	GPR101 + H89 - n3	GPR101 + H89 - n4
E	1,25 ng/ml standard GH	1,25 ng/ml standard GH					Mock + Calphostin - n1					GPR101 + Calphostin - n1
F	0,63 ng/ml standard GH	0,63 ng/ml standard GH					Mock + Calphostin - n2					GPR101 + Calphostin - n2
G	0 ng/ml standard GH	0 ng/ml standard GH					Mock + Calphostin - n3					GPR101 + Calphostin - n3
H							Mock + Calphostin - n4					GPR101 + Calphostin - n4
Plate 1 - Optical density @450nm
	1	2	3	4	5	6	7	8	9	10	11	12
A	2.93547	2.93737	0.129	0.131	0.133	0.135		1.472	2.034	1.397	1.627
B	1.47232	1.47344
C	0.693943	0.698696
D	0.433477	0.437279	0.126	0.132	0.143	0.127		0.541	0.492	0.377	0.522
E	0.20343	0.210084					0.129					0.435
F	0.119776	0.115974					0.129					0.587
G	0.0741473	0.0731967					0.142					0.387
H							0.135					0.662
Plate 1: analysis four parameter logistic curve
							a	-0.0234
							b	1.036
							c	6430
							d	1143
							MSE	0.0007546
							R²	0.9992
							SS	0.009056
							SYX	0.03364
		GH (ng/ml) - n1	GH (ng/ml) - n2	GH (ng/ml) - n3	GH (ng/ml) - n4	Mean GH (ng/ml)	Standard deviation (SD)	SEM
MOCK	Vehicle	3.086	3.162	3.237	3.313	3.1995	0.0975995	0.0487998
	H89	2.973	3.199	3.614	3.011	3.19925	0.293624	0.146812
	Calphostin	3.086	3.086	3.576	3.313	3.26525	0.233171	0.116586
GPR101	Vehicle	50.41	69.56	47.84	55.71	55.88	9.69078	4.84539
	H89	18.04	16.3	12.18	17.36	15.97	2.62615	1.31308
	Calphostin	14.26	19.67	12.54	22.32	17.1975	4.57072	2.28536
