# Supplementary material for: GPR101 drives growth hormone hypersecretion and gigantism in mice via constitutive activation of Gs and Gq/11
Source: Nat Commun. 2020 Sep 21;11:4752. doi: 10.1038/s41467-020-18500-x (PMC7506554; doi:10.1038/s41467-020-18500-x)
Supplement: Supplementary file 4 — Source Data [file 41467_2020_18500_MOESM4_ESM.zip › Source Data/Source data - Supplementary Figure 3 - Panel F.xlsx]

## Sheet: Femur lenght_Line 2
	Supplementary Figure 3: Phenotypic analysis of another transgenic line
	Panel F	Quantification of femur lenght (cm) of WT (+/+) and GhrhrGpr101 (+/T) mice - Transgenic line 2
		Right and left femurs
		Males and females - Age: 27-week old
		n=6 mice/group
	Line	Mouse number	Sexe	Genotype	Age (week)	Femur 1 lenght (cm)	Femur 2 lenght (cm)	Mean right and left femurs (cm
	2	1	M	+/+	27	0.5	0.6	0.55
	2	2	M	+/+	27	0.6	1.1	0.85
	2	3	M	+/+	27	0.5	0.7	0.6
	2	4	M	+/+	27	0.4	0.8	0.6
	2	5	M	+/+	27	0.8	1.1	0.95
	2	6	M	+/+	27	0.9	1.2	1.05
	2	1	M	+/T	27	1	1.1	1.05
	2	2	M	+/T	27	1.1	1.2	1.15
	2	3	M	+/T	27	0.8	1	0.9
	2	4	M	+/T	27	0.9	1.3	1.1
	2	5	M	+/T	27	0.7	1	0.85
	2	6	M	+/T	27	1	1.4	1.2
	2	1	F	+/+	27	0.4	0.9	0.65
	2	2	F	+/+	27	0.5	1	0.75
	2	3	F	+/+	27	0.6	0.8	0.7
	2	4	F	+/+	27	0.8	1.1	0.95
	2	5	F	+/+	27	0.9	1.1	1
	2	6	F	+/+	27	1	1.2	1.1
	2	1	F	+/T	27	0.9	1.2	1.05
	2	2	F	+/T	27	1.2	1.5	1.35
	2	3	F	+/T	27	1.1	1.3	1.2
	2	4	F	+/T	27	1	1.4	1.2
	2	5	F	+/T	27	0.9	1.2	1.05
	2	6	F	+/T	27	1	1.3	1.15
			Mean femur lenght (cm)	Standard deviation (SD)	SEM
		Male (+/+)	0.766667	0.211345	0.0862812
		Male (+/T)	1.04167	0.139344	0.0568868
		Female (+/+)	0.858333	0.182802	0.0746287
		Female (+/T)	1.16667	0.112546	0.0459468
