# Supplementary material for: GPR101 drives growth hormone hypersecretion and gigantism in mice via constitutive activation of Gs and Gq/11
Source: Nat Commun. 2020 Sep 21;11:4752. doi: 10.1038/s41467-020-18500-x (PMC7506554; doi:10.1038/s41467-020-18500-x)
Supplement: Supplementary file 4 — Source Data [file 41467_2020_18500_MOESM4_ESM.zip › Source Data/Source data - Figure 2 - Panel I.xlsx]

## Sheet: GTT
Figure 2	Glucose tolerance test (GTT) of WT (+/+) and GhrhrGpr101 (+/T) mice
Panel I	Males and females - 11 month old
	n=5-6 mice/group
	Glucose was injected IP to starved mice and blood was collected at indicated time points (0, 30, 60 and 90min) to measure blood glucose levels
					Blood glucose (mg/dl)
Line 1	Mouse number	Sexe	Age (month)	Genotype	0 min	30 min	60 min	90 min
1	1	M	11	+/+	126	371	243	80
1	2	M	11	+/+	90	341	150	114
1	3	M	11	+/+	89	176	86	90
1	4	M	11	+/+	86	302	202	123
1	5	M	11	+/+	87	430	312	276
1	6	M	11	+/+	85	412	363	107
1	1	M	11	+/T	87	326	344	328
1	2	M	11	+/T	95	499	194	230
1	3	M	11	+/T	86	532	312	198
1	4	M	11	+/T	82	437	294	204
1	5	M	11	+/T	86	587	402	101
1	6	M	11	+/T	88	581	350	267
1	1	F	11	+/+	86	286	85	82
1	2	F	11	+/+	88	349	180	102
1	3	F	11	+/+	105	421	269	211
1	4	F	11	+/+	83	302	200	92
1	5	F	11	+/+	89	327	285	203
1	1	F	11	+/T	94	335	315	268
1	2	F	11	+/T	84	602	403	226
1	3	F	11	+/T	100	487	375	168
1	4	F	11	+/T	86	428	206	86
1	5	F	11	+/T	81	577	212	197
	Blood glucose (mg/dl)
Time (min)	0	30	60	90	SD (t=0)	SD (t=30)	SD (t=60)	SD (t=90)	SEM (t=0)	SEM (t=30)	SEM (t=60)	SEM (t=90)
Male (+/+)	93.8333	338.667	226	131.667	15.8672	92.2771	102.378	72.4339	6.47774	37.672	41.7955	29.571
Male (+/T)	87.3333	493.667	316	221.333	4.27395	99.1558	70.3136	75.9781	1.74483	40.4802	28.7054	31.0179
Female (+/+)	90.2	337	203.8	138	8.58487	52.7399	79.9043	63.4468	3.83927	23.586	35.7343	28.3743
Female (+/T)	89	485.8	302.2	189	7.81025	109.434	90.8499	68.4178	3.49285	48.9402	40.6293	30.5974
