# Supplementary material for: GPR101 drives growth hormone hypersecretion and gigantism in mice via constitutive activation of Gs and Gq/11
Source: Nat Commun. 2020 Sep 21;11:4752. doi: 10.1038/s41467-020-18500-x (PMC7506554; doi:10.1038/s41467-020-18500-x)
Supplement: Supplementary file 4 — Source Data [file 41467_2020_18500_MOESM4_ESM.zip › Source Data/Source data - Supplementary Figure 3 - Panel G.xlsx]

## Sheet: Feuil1
Supplementary Figure 3: Phenotypic analysis of another transgenic line
Panel G	Quantification of body lenght (Height (cm) of WT (+/+) and GhrhrGpr101 (+/T) mice) - Transgenic line 2
	Males and females - Age: 20, 22 and 37-week old
	n=4-24 mice/group
	Age (week)	20					Age (week)	22					Age (week)	37
	Sexe- Genotype	Male (+/+)	Male (+/T)	Female (+/+)	Female (+/T)		Sexe- Genotype	Male (+/+)	Male (+/T)	Female (+/+)	Female (+/T)		Sexe- Genotype	Male (+/+)	Male (+/T)	Female (+/+)	Female (+/T)
	Body height (cm)	9.8	9.5	9.2	9.4		Body height (cm)	9.9	9.6	9.3	9.5		Body height (cm)	10.3	10.7	9.4	9.6
		9.8	9.4	8.4	9.3			9.8	9.7	8.5	9.4			9.9	10.5	9.6	10
		9.4	9.5	8.9	9.8			9.5	9.7	9	10			9.5	10.4	9.5	10
		9.3	9.8	9.3	9.1			9.5	9.9	9.4	9.2			10	10.1	8.6	10
		9.6	9.7	8.8	9.4			9.7	9.8	8.8	9.6			9.5	10.4	9.2	10
		9	10	9	8.5			9	10.3	9.1	10			9.7		9.6	9.2
		9.5	10		10			9.5	10							9	9.2
		9						8.9								9.3	9.5
		9						9									10
		9.7						9.7
	Number of mice/groupe	10	7	6	7		Number of mice/groupe	10	7	6	6		Number of mice/groupe	6	5	8	9
	Mean body height (cm)	9.41	9.7	8.93333	9.35714		Mean body height (cm)	9.45	9.85714	9.01667	9.61667		Mean body height (cm)	9.81667	10.42	9.275	9.72222
	Standard deviation (SD)	0.324722	0.244949	0.320416	0.485994		Standard deviation (SD)	0.359784	0.237045	0.33116	0.325064		Standard deviation (SD)	0.312517	0.216795	0.341216	0.352767
	SEM	0.102686	0.092582	0.130809	0.183689		SEM	0.113774	0.0895947	0.135195	0.132707		SEM	0.127584	0.0969536	0.120638	0.117589
