# Supplementary material for: GPR101 drives growth hormone hypersecretion and gigantism in mice via constitutive activation of Gs and Gq/11
Source: Nat Commun. 2020 Sep 21;11:4752. doi: 10.1038/s41467-020-18500-x (PMC7506554; doi:10.1038/s41467-020-18500-x)
Supplement: Supplementary file 4 — Source Data [file 41467_2020_18500_MOESM4_ESM.zip › Source Data/Source data - Figure 2 - Panel H.xlsx]

## Sheet: % Liver body weight
	Figure 2	Quantification of liver weight (normalized to body weight) of WT (+/+) and GhrhrGpr101 (+/T) mice
	Panel H	Males and females - 27 week old
		n=6 mice/group
		Photo of liver of WT (+/+) and GhrhrGpr101 (+/T) mice
		+/+		+/T
	% liver weight= liver weight x 100/ total body weight
	Line 1	Mouse number	Sexe	Age	Genotype	Weight (g)	Liver weight (g)	% Liver weight
	1	1	M	27	+/+	35.1	1.3	3.7037
	1	2	M	27	+/+	34.4	1.9	5.52326
	1	3	M	27	+/+	31.6	1.6	5.06329
	1	4	M	27	+/+	30	1.5	5
	1	5	M	27	+/+	32	1.4	4.375
	1	6	M	27	+/+	30	1.7	5.66667
	1	1	M	27	+/T	28.3	1.6	5.65371
	1	2	M	27	+/T	34	2.1	6.17647
	1	3	M	27	+/T	35	1.8	5.14286
	1	4	M	27	+/T	30	1.7	5.66667
	1	5	M	27	+/T	35.4	2	5.64972
	1	6	M	27	+/T	31	2.2	7.09677
	1	1	F	27	+/+	24	1.1	4.58333
	1	2	F	27	+/+	35.4	0.9	2.54237
	1	3	F	27	+/+	26	1	3.84615
	1	4	F	27	+/+	25	1.2	4.8
	1	5	F	27	+/+	29	1.5	5.17241
	1	6	F	27	+/+	23	1	4.34783
	1	1	F	27	+/T	22	1.5	6.81818
	1	2	F	27	+/T	24	1.3	5.41667
	1	3	F	27	+/T	27	1.2	4.44444
	1	4	F	27	+/T	25	1.4	5.6
	1	5	F	27	+/T	24	1.3	5.41667
	1	6	F	27	+/T	29	1.7	5.86207
			Mean (% Live weight)	Standard deviation (SD)	SEM
		Male (+/+)	4.88865	0.73741	0.301046
		Male (+/T)	5.8977	0.672262	0.27445
		Female (+/+)	4.21535	0.932299	0.380609
		Female (+/T)	5.593	0.76875	0.313841
