# Supplementary material for: GPR101 drives growth hormone hypersecretion and gigantism in mice via constitutive activation of Gs and Gq/11
Source: Nat Commun. 2020 Sep 21;11:4752. doi: 10.1038/s41467-020-18500-x (PMC7506554; doi:10.1038/s41467-020-18500-x)
Supplement: Supplementary file 4 — Source Data [file 41467_2020_18500_MOESM4_ESM.zip › Source Data/Source data - Figure 5 - Panel D.xlsx]

## Sheet: GH secretion and SiRNA
Figure 5	GPR101 promotes GH secretion in GH3 cells
Panel D	GH determination (by ELISA) in the cell culture supernatant after 24h-treatment with various siRNAs (NTS, Gs, Gq/11 or G12/13)
	GH3 cells were transfected with MOCK, GPR101, GHRHR or GHSR
	GH3 cells were stimulated with vehicle (for MOCK and GPR101) or 10nM agonist (GHRH or GHS)
	n=5 independent experiments (transfections) per condition
Plate 1 design- samples were diluted with 1/5 dilution factor															Plate 2 design- samples were diluted with 1/10 dilution factor
	1	2	3	4	5	6	7	8	9	10	11	12			1	2	3	4	5	6	7	8	9	10	11	12
A	20 ng/ml standard GH	20 ng/ml standard GH	Mock + NTS - n1	Mock + NTS -n2	Mock + NTS - n3	Mock + NTS - n4	Mock + NTS - n5	GPR101 + NTS - n1	GPR101 + NTS - n2	GPR101 + NTS - n3	GPR101 + NTS - n4	GPR101 + NTS - n5		A	20 ng/ml standard GH	20 ng/ml standard GH	GHRHR-GHRH + NTS - n1	GHRHR-GHRH + NTS - n2	GHRHR-GHRH + NTS - n3	GHRHR-GHRH + NTS - n4	GHRHR-GHRH + NTS - n5	GHSR-GHS + NTS -n1	GHSR-GHS + NTS -n2	GHSR-GHS + NTS -n3	GHSR-GHS + NTS -n4	GHSR-GHS + NTS -n5
B	10 ng/ml standard GH	10 ng/ml standard GH	Mock + SiRNAGs - n1	Mock + SiRNAGs - n2	Mock + SiRNAGs - n3	Mock + SiRNAGs - n4	Mock + SiRNAGs - n5	GPR101 + SiRNAGs - n1	GPR101 + SiRNAGs - n2	GPR101 + SiRNAGs - n3	GPR101 + SiRNAGs - n4	GPR101 + SiRNAGs - n5		B	10 ng/ml standard GH	10 ng/ml standard GH	GHRHR-GHRH + SiRNAGs - n1	GHRHR-GHRH + SiRNAGs - n2	GHRHR-GHRH + SiRNAGs - n3	GHRHR-GHRH + SiRNAGs - n4	GHRHR-GHRH + SiRNAGs - n5	GHSR-GHS + SiRNAGs - n1	GHSR-GHS + SiRNAGs - n2	GHSR-GHS + SiRNAGs - n3	GHSR-GHS + SiRNAGs - n4	GHSR-GHS + SiRNAGs - n5
C	5 ng/ml standard GH	5 ng/ml standard GH												C	5 ng/ml standard GH	5 ng/ml standard GH
D	2,5 ng/ml standard GH	2,5 ng/ml standard GH												D	2,5 ng/ml standard GH	2,5 ng/ml standard GH
E	1,25 ng/ml standard GH	1,25 ng/ml standard GH	Mock + SiRNAGq/11 - n1	Mock + SiRNAGq/11 - n2	Mock + SiRNAGq/11 - n3	Mock + SiRNAGq/11 - n4	Mock + SiRNAGq/11 - n5	GPR101 + SiRNAGq/11 - n1	GPR101 + SiRNAGq/11 - n2	GPR101 + SiRNAGq/11 - n3	GPR101 + SiRNAGq/11 - n4	GPR101 + SiRNAGq/11 - n5		E	1,25 ng/ml standard GH	1,25 ng/ml standard GH	GHRHR-GHRH + SiRNAGq/11 - n1	GHRHR-GHRH + SiRNAGq/11 - n2	GHRHR-GHRH + SiRNAGq/11 - n3	GHRHR-GHRH + SiRNAGq/11 - n4	GHRHR-GHRH + SiRNAGq/11 - n5	GHSR-GHS + SiRNAGq/11 - n1	GHSR-GHS + SiRNAGq/11 - n2	GHSR-GHS + SiRNAGq/11 - n3	GHSR-GHS + SiRNAGq/11 - n4	GHSR-GHS + SiRNAGq/11 - n5
F	0,63 ng/ml standard GH	0,63 ng/ml standard GH												F	0,63 ng/ml standard GH	0,63 ng/ml standard GH
G	0 ng/ml standard GH	0 ng/ml standard GH												G	0 ng/ml standard GH	0 ng/ml standard GH
H			Mock + SiRNA G12/13 - n1	Mock + SiRNA G12/13 - n2	Mock + SiRNA G12/13 - n3	Mock + SiRNA G12/13 - n4	Mock + SiRNA G12/13 - n5	GPR101 + SiRNAG12/13 - n1	GPR101 + SiRNAG12/13 - n2	GPR101 + SiRNAG12/13 - n3	GPR101 + SiRNAG12/13 - n4	GPR101 + SiRNAG12/13 - n5		H			GHRHR-GHRH + SiRNAG12/13 - n1	GHRHR-GHRH + SiRNAG12/13 - n2	GHRHR-GHRH + SiRNAG12/13 - n3	GHRHR-GHRH + SiRNAG12/13 - n4	GHRHR-GHRH + SiRNAG12/13 - n5	GHSR-GHS + SiRNAG12/13 - n1	GHSR-GHS + SiRNAG12/13 - n2	GHSR-GHS + SiRNAG12/13 - n3	GHSR-GHS + SiRNAG12/13 - n4	GHSR-GHS + SiRNAG12/13 - n5
Plate 1 - Optical density @450nm															Plate 1 - Optical density @450nm
	1	2	3	4	5	6	7	8	9	10	11	12			1	2	3	4	5	6	7	8	9	10	11	12
A	3.39341	3.3956	0.139	0.139	0.142	0.165	0.154	2.215	2.233	2.321	2.291	2.234		A	3.02983	3.03179	2.225	2.131	2.423	2.216	2.284	0.772	0.706	0.821	0.722	0.764
B	1.702	1.7033	0.147	0.144	0.145	0.138	0.151	0.181	0.188	0.176	0.183	0.192		B	1.51964	1.5208	0.184	0.167	0.136	0.153	0.212	0.693	0.871	0.732	0.702	0.826
C	0.802198	0.807692												C	0.716248	0.721154
D	0.501099	0.505495												D	0.44741	0.451334
E	0.235165	0.242857	0.147	0.142	0.153	0.149	0.145	0.313	0.439	0.296	0.344	0.399		E	0.209969	0.216837	2.243	2.211	2.121	2.395	2.034	0.139	0.139	0.142	0.165	0.154
F	0.138462	0.134066												F	0.123626	0.119702
G	0.0857143	0.0846154												G	0.0765306	0.0755495
H			0.165	0.159	0.172	0.168	0.174	1.784	1.825	1.827	2.203	2.167		H			2.467	2.118	2.079	2.175	2.333	0.771	0.668	0.904	0.529	0.919
Plate 1: analysis four parameter logistic curve														Plate 2: analysis four parameter logistic curve
							a	-0.02866												a	-0.02464
							b	1.034												b	1.036
							c	10940												c	5767
							d	2271												d	1057
							MSE	0.001018												MSE	0.0008106
							R²	0.9992												R²	0.9992
							SS	0.01222												SS	0.009728
							SYX	0.03908												SYX	0.03487
									GH (ng/ml) - n1	GH (ng/ml) - n2	GH (ng/ml) - n3	GH (ng/ml) - n4	GH (ng/ml) - n5	Mean GH (ng/ml)	Standard deviation (SD)	SEM
							MOCK	NTS	2.779	2.779	2.877	3.625	3.268	3.0656	0.37207	0.166395
								Gs	3.04	2.942	2.975	2.746	3.171	2.9748	0.155057	0.0693436
								Gq/11	3.04	2.877	3.236	3.105	2.975	3.0466	0.135293	0.060505
								G12/13	3.625	3.431	3.852	3.722	3.916	3.7092	0.192228	0.0859671
							GPR101	NTS	65.56	66.08	68.67	67.79	66.11	66.842	1.3229	0.59162
								Gs	4.143	4.368	3.981	4.207	4.497	4.2392	0.200005	0.0894452
								Gq/11	8.344	12.29	7.808	9.319	11.04	9.7602	1.87411	0.838127
								G12/13	52.84	54.06	54.12	65.2	64.14	58.072	6.05635	2.70848
							GHRHR + GHRH (10 nM)	NTS	147.3	141.2	160.3	146.7	151.2	149.34	7.08823	3.16995
								Gs	9.854	8.627	6.373	7.612	11.86	8.8652	2.10861	0.942997
								Gq/11	148.5	146.4	140.5	158.5	134.8	145.74	8.91645	3.98756
								G12/13	163.2	140.3	137.7	144	154.4	147.92	10.646	4.76103
							GHSR + GHS (10 nM)	NTS	50.66	46.17	53.99	47.26	50.12	49.64	3.07809	1.37656
								Gs	45.28	57.37	47.94	45.9	54.32	50.162	5.38934	2.41019
								Gq/11	6.592	6.592	6.811	8.482	7.685	7.2324	0.831287	0.371763
								G12/13	50.59	43.57	59.6	34.04	60.62	49.684	11.1899	5.0043
