# Supplementary material for: GPR101 drives growth hormone hypersecretion and gigantism in mice via constitutive activation of Gs and Gq/11
Source: Nat Commun. 2020 Sep 21;11:4752. doi: 10.1038/s41467-020-18500-x (PMC7506554; doi:10.1038/s41467-020-18500-x)
Supplement: Supplementary file 4 — Source Data [file 41467_2020_18500_MOESM4_ESM.zip › Source Data/Source data - Supplementary Figure 2 - Panel F.xlsx]

## Sheet: Elisa PRL
Supplementary Figure 2: Impact on Gh, metabolism and bones
Panel F	Effect of dopamine agonists on the GPR101-induced prolactin secretion by primary pituitary cells
	The cells are primary pituitary cells from WT (+/+) and GhrhrGpr101 (+/T) mice
	Dopamine agonist: Bromocriptine (100 nM)
	n=4 samples/group
	ELISA Plate 1 design - samples were diluted at 1/5
		1	2	3	4	5	6	7	8	9	10	11	12
	A	20 000 pg/ml standard PRL	20 000 pg/ml standard PRL
	B	6667 pg/ml standard PRL	6667 pg/ml standard PRL
	C	2222 pg/ml standard PRL	2222 pg/ml standard PRL
	D	740,7 pg/ml standard PRL	740,7 pg/ml standard PRL
	E	246,9 pg/ml standard PRL	246,9 pg/ml standard PRL	Primary +/+ pituitary cells + Vehicle - n1	Primary +/+ pituitary cells + Bromocriptine (100 nM) - n1	Primary +/T pituitary cells + Vehicle - n1	Primary +/T pituitary cells + Bromocriptine (100 nM) - n1
	F	82,3 pg/ml standard PRL	82,3 pg/ml standard PRL	Primary +/+ pituitary cells + Vehicle - n2	Primary +/+ pituitary cells + Bromocriptine (100 nM) - n2	Primary +/T pituitary cells + Vehicle - n2	Primary +/T pituitary cells + Bromocriptine (100 nM) - n2
	G	27,43 pg/ml standard PRL	27,43 pg/ml standard PRL	Primary +/+ pituitary cells + Vehicle - n3	Primary +/+ pituitary cells + Bromocriptine (100 nM) - n3	Primary +/T pituitary cells + Vehicle - n3	Primary +/T pituitary cells + Bromocriptine (100 nM) - n3
	H	0 pg/ml standard PRL	0 pg/ml standard PRL	Primary +/+ pituitary cells + Vehicle - n4	Primary +/+ pituitary cells + Bromocriptine (100 nM) - n4	Primary +/T pituitary cells + Vehicle - n4	Primary +/T pituitary cells + Bromocriptine (100 nM) - n4
	Plate 1 - Optical density @450nm
		1	2	3	4	5	6	7	8	9	10	11	12
	A	2.342	2.343
	B	1.567	1.551
	C	1.118	1.117
	D	0.613	0.623
	E	0.343	0.324	1.201	0.603	2.139	1.126
	F	0.187	0.198	1.587	0.758	1.799	1.504
	G	0.096	0.101	1.144	0.978	1.521	1.163
	H	0.072	0.075	1.738	1.142	1.835	1.352
	Analysis: Four parameter logistic curve (Myassays)
										a	-0.1565
										b	0.4737
										c	58380
										d	6.267
										MSE	0.00144
										R²	0.9975
										SS	0.02016
										SYX	0.0449
		Concentration PRL (pg/ml) - n1	Concentration PRL (pg/ml) - n2	Concentration PRL (pg/ml) - n3	Concentration PRL (pg/ml) - n4	Mean Concentration PRL (pg/ml)	Concentration PRL (ng/ml) - n1	Concentration PRL (ng/ml) - n2	Concentration PRL (ng/ml) - n3	Concentration PRL (ng/ml) - n4	Mean Concentration PRL (ng/ml)	Standard deviation (SD)	SEM
	Primary +/+ pituitary cells + Vehicle	15620	32070	13860	41220	25692.5	15.62	32.07	13.86	41.22	25.6925	13.2066	6.60328
	Primary +/+ pituitary cells + Bromocriptine (100 nM)	3296	5369	9545	13800	8002.5	3.296	5.369	9.545	13.8	8.0025	4.65749	2.32875
	Primary +/T pituitary cells + Vehicle	76060	45450	28610	48110	49557.5	76.06	45.45	28.61	48.11	49.5575	19.6651	9.83254
	Primary +/T pituitary cells + Bromocriptine (100 nM)	13340	27770	14430	21030	19142.5	13.34	27.77	14.43	21.03	19.1425	6.68015	3.34007

## Sheet: Feuil1
			2.342	2.343	0.803	1.595	0.997	1.543	2.342	2.343	0.803	1.595	0.997	1.543
			1.567	1.551	0.721	1.611	0.726	1.256	1.567	1.551	0.721	1.611	0.726	1.256
			1.118	1.117	0.993	1.332	0.903	1.472	1.118	1.117	0.993	1.332	0.903	1.472
			0.613	0.623	0.894	1.417	0.838	1.396	0.613	0.623	0.894	1.417	0.838	1.396
			0.343	0.324	1.201	0.603	2.139	1.126	0.343	0.324	1.201	0.603	2.139	1.126
			0.187	0.198	1.587	0.758	1.799	1.504	0.187	0.198	1.587	0.758	1.799	1.504
			0.096	0.101	1.144	0.978	1.521	1.163	0.096	0.101	1.144	0.978	1.521	1.163
			0.072	0.075	1.738	1.142	1.835	1.352	0.072	0.075	1.738	1.142	1.835	1.352
			2342	2343	0.803	1595	0.997	1543	2342	2343	0.803	1595	0.997	1543
			1567	1551	0.721	1611	0.726	1256	1567	1551	0.721	1611	0.726	1256
			1118	1117	0.993	1332	0.903	1472	1118	1117	0.993	1332	0.903	1472
			0.613	0.623	0.894	1417	0.838	1396	0.613	0.623	0.894	1417	0.838	1396
			0.343	0.324	1201	0.603	2139	1126	0.343	0.324	1201	0.603	2139	1126
			0.187	0.198	1587	0.758	1799	1504	0.187	0.198	1587	0.758	1799	1504
			0.096	0.101	1144	0.978	1521	1163	0.096	0.101	1144	0.978	1521	1163
			0.072	0.075	1738	1142	1835	1352	0.072	0.075	1738	1142	1835	1352
					13340		13340		13340	27770	14430	21030
					27770		27770
					14430		14430
					21030		21030
