# Supplementary material for: GPR101 drives growth hormone hypersecretion and gigantism in mice via constitutive activation of Gs and Gq/11
Source: Nat Commun. 2020 Sep 21;11:4752. doi: 10.1038/s41467-020-18500-x (PMC7506554; doi:10.1038/s41467-020-18500-x)
Supplement: Supplementary file 4 — Source Data [file 41467_2020_18500_MOESM4_ESM.zip › Source Data/Source data - Figure 2 - Panel D.xlsx]

## Sheet: % Total LEAN mass
	Figure 2	Quantification of the percentage of LEAN mass of WT (+/+) and GhrhrGpr101 (+/T) mice
	Panel D	Males - 27 week old
		n=6 mice/group
	Percentage of LEAN mass = (Total body volume - (FAT volume + Skeletic volume))*100/Total body volume
	Line	Number of mouse	Sexe	Genotype	Age (week)	FAT Volume (ccm)	Skeletic Volume (ccm)	Total Body Volume (ccm)	% LEAN
	1	1	M	+/+	27	2.67241	1.27469	23.644	83.3062
	1	2	M	+/+	27	3.78318	1.39519	26.4739	80.4397
	1	3	M	+/+	27	3.18982	1.33465	23.7259	80.9303
	1	4	M	+/+	27	3.24567	1.29036	26.389	82.8109
	1	5	M	+/+	27	3.32156	1.3479	23.5829	80.1998
	1	6	M	+/+	27	3.35782	1.3471	26.6672	82.3569
	1	1	M	+/T	27	2.06212	1.39658	25.5816	86.4797
	1	2	M	+/T	27	2.53889	1.33493	25.6724	84.9105
	1	3	M	+/T	27	2.01552	1.30857	24.0167	86.1592
	1	4	M	+/T	27	2.12357	1.35731	24.1342	85.577
	1	5	M	+/T	27	2.00958	1.30892	25.5562	87.0149
	1	6	M	+/T	27	2.06892	1.37735	25.4998	86.4851
			Mean (% LEAN)	Standard deviation (SD)	SEM
		+/+	81.674	1.31702	0.537673
		+/T	86.1044	0.751174	0.306666
