# Supplementary material for: GPR101 drives growth hormone hypersecretion and gigantism in mice via constitutive activation of Gs and Gq/11
Source: Nat Commun. 2020 Sep 21;11:4752. doi: 10.1038/s41467-020-18500-x (PMC7506554; doi:10.1038/s41467-020-18500-x)
Supplement: Supplementary file 4 — Source Data [file 41467_2020_18500_MOESM4_ESM.zip › Source Data/Source data - Figure 6 - Panel B.xlsx]

## Sheet: XTT
Figure 6	GPR101 has no impact on GH3 cell proliferation
Panel B	Quantification of proliferation (by using the XTT reagent) of GH3 cells co-transfected with GHRHR and GPR101 (or Mock) and treated with vehicle or GHRH at final concentration of 10nM
	n=6 independent experiments (transfections) per condition
		XTT, OD (450nm) -n1	XTT, OD (450nm) -n2	XTT, OD (450nm) -n3	XTT, OD (450nm) -n4	XTT, OD (450nm) -n5	XTT, OD (450nm) -n6	Mean XTT, OD (450nm)	Standard deviation (SD)	SEM
	0 ng GPR101 +GHRHR + PBS	0.434	0.634	0.524	0.592	0.41	0.322	0.486	0.118288	0.0482908
	0 ng GPR101 +GHRHR + GHRH (10nM)	1.174	1.596	1.704	1.261	1.695	1.468	1.483	0.224296	0.0915686
	100 ng GPR101 +GHRHR + GHRH (10nM)	1.615	1.473	1.685	1.697	1.383	1.153	1.501	0.210276	0.0858448
