# Supplementary material for: GPR101 drives growth hormone hypersecretion and gigantism in mice via constitutive activation of Gs and Gq/11
Source: Nat Commun. 2020 Sep 21;11:4752. doi: 10.1038/s41467-020-18500-x (PMC7506554; doi:10.1038/s41467-020-18500-x)
Supplement: Supplementary file 4 — Source Data [file 41467_2020_18500_MOESM4_ESM.zip › Source Data/Source data - Figure 1 - Panel E.xlsx]

## Sheet: Elisa plasma Igf-1
Figure 1	ELISA mouse plasma Igf-1 in WT (+/+) and GhrhrGpr101 (+/T) mice
Panel E	Males and Females - Age at 6, 26 and 52 weeks
	Dilution 1/500 is required for plasma
	Samples are tested in duplicates - (n=6 mice/group)
	Plate 1 design - Males (+/+) and (+/T) - 6, 26 and 52-week old														Plate 2 design - Females (+/+) and (+/T) - 6, 26 and 52-week old
		1	2	3	4	5	6	7	8	9	10	11	12			1	2	3	4	5	6	7	8	9	10	11	12
	A	2000 pg/ml standard Igf-1	2000 pg/ml standard Igf-1	Male 1- 6w-(+/+) -n1	Male 1- 6w-(+/+) -n2	Male 1- 6w-(+/T) -n1	Male 1- 6w-(+/T) -n2	Male 1- 26w-(+/+) -n1	Male 1- 26w-(+/+) -n2	Male 1- 26w-(+/T) -n1	Male 1- 26w-(+/T) -n2	Male 1- 52w-(+/+) -n1	Male 1- 52w-(+/+) -n2		A	2000 pg/ml standard Igf-1	2000 pg/ml standard Igf-1	Female 1- 6w-(+/+) -n1	Female 1- 6w-(+/+) -n2	Female 1- 6w-(+/T) -n1	Female 1- 6w-(+/T) -n2	Female 1- 26w-(+/+) -n1	Female 1- 26w-(+/+) -n2	Female 1- 26w-(+/T) -n1	Female 1- 26w-(+/T) -n2	Female 1- 52w-(+/+) -n1	Female 1- 52w-(+/+) -n2
	B	1000 pg/ml standard Igf-1	1000 pg/ml standard Igf-1	Male 2- 6w-(+/+) -n1	Male 2- 6w-(+/+) -n2	Male 2- 6w-(+/T) -n1	Male 2- 6w-(+/T) -n2	Male 2- 26w-(+/+) -n1	Male 2- 26w-(+/+) -n2	Male 2- 26w-(+/T) -n1	Male 2- 26w-(+/T) -n2	Male 2- 52w-(+/+) -n1	Male 2- 52w-(+/+) -n2		B	1000 pg/ml standard Igf-1	1000 pg/ml standard Igf-1	Female 2- 6w-(+/+) -n1	Female 2- 6w-(+/+) -n2	Female 2- 6w-(+/T) -n1	Female 2- 6w-(+/T) -n2	Female 2- 26w-(+/+) -n1	Female 2- 26w-(+/+) -n2	Female 2- 26w-(+/T) -n1	Female 2- 26w-(+/T) -n2	Female 2- 52w-(+/+) -n1	Female 2- 52w-(+/+) -n2
	C	500 pg/ml standard Igf-1	500 pg/ml standard Igf-1	Male 3- 6w-(+/+) -n1	Male 3- 6w-(+/+) -n2	Male 3- 6w-(+/T) -n1	Male 3- 6w-(+/T) -n2	Male 3- 26w-(+/+) -n1	Male 3- 26w-(+/+) -n2	Male 3- 26w-(+/T) -n1	Male 3- 26w-(+/T) -n2	Male 3- 52w-(+/+) -n1	Male 3- 52w-(+/+) -n2		C	500 pg/ml standard Igf-1	500 pg/ml standard Igf-1	Female- 6w-(+/+) -n1	Female 3- 6w-(+/+) -n2	Female 3- 6w-(+/T) -n1	Female 3- 6w-(+/T) -n2	Female 3- 26w-(+/+) -n1	Female 3- 26w-(+/+) -n2	Female 3- 26w-(+/T) -n1	Female 3- 26w-(+/T) -n2	Female 3- 52w-(+/+) -n1	Female 3- 52w-(+/+) -n2
	D	250 pg/ml standard Igf-1	250 pg/ml standard Igf-1	Male 4- 6w-(+/+) -n1	Male 4- 6w-(+/+) -n2	Male 4- 6w-(+/T) -n1	Male 4- 6w-(+/T) -n2	Male 4- 26w-(+/+) -n1	Male 4- 26w-(+/+) -n2	Male 4- 26w-(+/T) -n1	Male 4- 26w-(+/T) -n2	Male 4- 52w-(+/+) -n1	Male 4- 52w-(+/+) -n2		D	250 pg/ml standard Igf-1	250 pg/ml standard Igf-1	Female- 6w-(+/+) -n1	Female 4- 6w-(+/+) -n2	Female 4- 6w-(+/T) -n1	Female 4- 6w-(+/T) -n2	Female 4- 26w-(+/+) -n1	Female 4- 26w-(+/+) -n2	Female 4- 26w-(+/T) -n1	Female 4- 26w-(+/T) -n2	Female 4- 52w-(+/+) -n1	Female 4- 52w-(+/+) -n2
	E	125 pg/ml standard Igf-1	125 pg/ml standard Igf-1	Male 5- 6w-(+/+) -n1	Male 5- 6w-(+/+) -n2	Male 5- 6w-(+/T) -n1	Male 5- 6w-(+/T) -n2	Male 5- 26w-(+/+) -n1	Male 5- 26w-(+/+) -n2	Male 5- 26w-(+/T) -n1	Male 5- 26w-(+/T) -n2	Male 5- 52w-(+/+) -n1	Male 5- 52w-(+/+) -n2		E	125 pg/ml standard Igf-1	125 pg/ml standard Igf-1	Female- 6w-(+/+) -n1	Female 5- 6w-(+/+) -n2	Female 5- 6w-(+/T) -n1	Female 5- 6w-(+/T) -n2	Female 5- 26w-(+/+) -n1	Female 5- 26w-(+/+) -n2	Female 5- 26w-(+/T) -n1	Female 5- 26w-(+/T) -n2	Female 5- 52w-(+/+) -n1	Female 5- 52w-(+/+) -n2
	F	62,5 pg/ml standard Igf-1	62,5 pg/ml standard Igf-1	Male 6- 6w-(+/+) -n1	Male 6- 6w-(+/+) -n2	Male 6- 6w-(+/T) -n1	Male 6- 6w-(+/T) -n2	Male 6- 26w-(+/+) -n1	Male 6- 26w-(+/+) -n2	Male 6- 26w-(+/T) -n1	Male 6- 26w-(+/T) -n2	Male 6- 52w-(+/+) -n1	Male 6- 52w-(+/+) -n2		F	62,5 pg/ml standard Igf-1	62,5 pg/ml standard Igf-1	Female- 6w-(+/+) -n1	Female 6- 6w-(+/+) -n2	Female 6- 6w-(+/T) -n1	Female 6- 6w-(+/T) -n2	Female 6- 26w-(+/+) -n1	Female 6- 26w-(+/+) -n2	Female 6- 26w-(+/T) -n1	Female 6- 26w-(+/T) -n2	Female 6- 52w-(+/+) -n1	Female 6- 52w-(+/+) -n2
	G	31,3 pg/ml standard Igf-1	31,3 pg/ml standard Igf-1	Male 1- 52w-(+/T) -n1	Male 2- 52w-(+/T) -n1	Male 3- 52w-(+/T) -n1	Male 4- 52w-(+/T) -n1	Male 5- 52w-(+/T) -n1	Male 6- 52w-(+/T) -n1						G	31,3 pg/ml standard Igf-1	31,3 pg/ml standard Igf-1	Female 1- 52w-(+/T) -n1	Female 2- 52w-(+/T) -n1	Female 3- 52w-(+/T) -n1	Female 4- 52w-(+/T) -n1	Female 5- 52w-(+/T) -n1	Female 6- 52w-(+/T) -n1
	H	0 pg/ml standard Igf-1	0 pg/ml standard Igf-1	Male 1- 52w-(+/T) -n2	Male 2- 52w-(+/T) -n2	Male 3- 52w-(+/T) -n2	Male 4- 52w-(+/T) -n2	Male 5- 52w-(+/T) -n2	Male 6- 52w-(+/T) -n2						H	0 pg/ml standard Igf-1	0 pg/ml standard Igf-1	Female 1- 52w-(+/T) -n2	Female 2- 52w-(+/T) -n2	Female 3- 52w-(+/T) -n2	Female 4- 52w-(+/T) -n2	Female 5- 52w-(+/T) -n2	Female 6- 52w-(+/T) -n2
	Plate 1- Optical density @450 nm														Plate 2- Optical density @450 nm
		1	2	3	4	5	6	7	8	9	10	11	12			1	2	3	4	5	6	7	8	9	10	11	12
	A	2.107	2.112	0.858	0.714	0.969	0.918	0.855	0.967	1.194	1.192	0.756	0.769		A	2.213	2.222	0.625	0.614	0.972	0.924	0.667	0.655	1.218	1.229	0.714	0.758
	B	1.084	1.085	0.847	0.838	0.908	0.914	0.775	0.754	0.936	0.929	0.841	0.811		B	1.145	1.154	0.731	0.741	0.929	0.936	0.612	0.623	1.114	1.108	0.638	0.647
	C	0.514	0.519	0.601	0.531	0.911	0.963	0.974	1.034	1.173	1.167	0.813	0.822		C	0.578	0.582	0.831	0.813	1.217	1.273	0.834	0.826	0.963	0.951	0.831	0.801
	D	0.276	0.277	1.006	1.004	0.981	0.897	1.023	1.195	1.044	1.254	0.666	0.672		D	0.303	0.311	0.872	0.866	1.164	1.144	0.589	0.582	0.994	1.002	0.589	0.592
	E	0.158	0.152	0.799	0.909	1.143	1.168	0.623	0.803	0.993	0.975	0.771	0.767		E	0.234	0.238	0.667	0.671	0.975	0.993	0.803	0.816	0.968	0.988	0.609	0.623
	F	0.106	0.103	0.865	0.823	1.152	1.155	0.847	0.909	1.249	1.293	0.857	0.806		F	0.167	0.154	0.806	0.857	1.293	1.249	0.609	0.615	1.342	1.354	0.852	0.863
	G	0.076	0.072	0.981	1.013	1.116	0.986	1.233	0.941						G	0.089	0.092	1.299	1.003	0.945	1.333	0.946	0.942
	H	0.053	0.054	0.959	1.048	1.168	0.981	1.252	0.923						H	0.055	0.057	1.308	0.993	0.957	1.339	0.963	0.973
	Plate 1- Four logarithmic logistic curve (My assays software)														Plate 2- Four logarithmic logistic curve (My assays software)
								a	0.01158														a	0.0424
								b	1.243														b	1.149
								c	4697														c	8866
								d	7.964														d	13.89
								MSE	4.634e-05														MSE	0.0004059
								R²	0.9999														R²	0.9992
								SS	0.0006487														SS	0.005683
								SYX	0.008054														SYX	0.02384
	Line	Mouse	Sexe	Genotype	Age (week)	Concentration Igf-1 (pg/ml)- n1	Concentration Igf-1 (pg/ml)- n2	Mean concentration Igf-1 (pg/ml)	Mean concentration Igf-1 (ng/ml)		Line	Mouse	Sexe	Genotype	Age (week)	Concentration Igf-1 (pg/ml)- n1	Concentration Igf-1 (pg/ml)- n2	Mean concentration Igf-1 (pg/ml)	Mean concentration Igf-1 (ng/ml)		Line	Mouse	Sexe	Genotype	Age (week)	Concentration Igf-1 (pg/ml)- n1	Concentration Igf-1 (pg/ml)- n2	Mean concentration Igf-1 (pg/ml)	Mean concentration Igf-1 (ng/ml)
	1	1	Male	+/+	6	399700	334700	367200	367.2		1	1	Male	+/+	26	398300	448800	423550	423.55		1	1	Male	+/+	52	353700	359500	356600	356.6
	1	2	Male	+/+	6	394700	390600	392650	392.65		1	2	Male	+/+	26	362300	352800	357550	357.55		1	2	Male	+/+	52	392000	378500	385250	385.25
	1	3	Male	+/+	6	283400	251300	267350	267.35		1	3	Male	+/+	26	452000	479100	465550	465.55		1	3	Male	+/+	52	379400	383400	381400	381.4
	1	4	Male	+/+	6	466400	465500	465950	465.95		1	4	Male	+/+	26	474100	552500	513300	513.3		1	4	Male	+/+	52	313000	315700	314350	314.35
	1	5	Male	+/+	6	373100	422600	397850	397.85		1	5	Male	+/+	26	293500	374900	334200	334.2		1	5	Male	+/+	52	360400	358600	359500	359.5
	1	6	Male	+/+	6	402800	383900	393350	393.35		1	6	Male	+/+	26	394700	422600	408650	408.65		1	6	Male	+/+	52	399200	376200	387700	387.7
	1	1	Male	+/T	6	449700	426700	438200	438.2		1	1	Male	+/T	26	552000	551100	551550	551.55		1	1	Male	+/T	52	455100	445200	450150	450.15
	1	2	Male	+/T	6	422200	424900	423550	423.55		1	2	Male	+/T	26	434800	431700	433250	433.25		1	2	Male	+/T	52	469600	485500	477550	477.55
	1	3	Male	+/T	6	423500	447000	435250	435.25		1	3	Male	+/T	26	542400	539700	541050	541.05		1	3	Male	+/T	52	516400	540100	528250	528.25
	1	4	Male	+/T	6	455100	417200	436150	436.15		1	4	Male	+/T	26	483700	579600	531650	531.65		1	4	Male	+/T	52	457400	455100	456250	456.25
	1	5	Male	+/T	6	528700	540100	534400	534.4		1	5	Male	+/T	26	460600	452400	456500	456.5		1	5	Male	+/T	52	569900	578700	574300	574.3
	1	6	Male	+/T	6	532800	534200	533500	533.5		1	6	Male	+/T	26	577300	597700	587500	587.5		1	6	Male	+/T	52	437100	429000	433050	433.05
	Line	Mouse	Sexe	Genotype	Age (week)	Concentration Igf-1 (pg/ml)- n1	Concentration Igf-1 (pg/ml)- n2	Mean concentration Igf-1 (pg/ml)	Mean concentration Igf-1 (ng/ml)		Line	Mouse	Sexe	Genotype	Age (week)	Concentration Igf-1 (pg/ml)- n1	Concentration Igf-1 (pg/ml)- n2	Mean concentration Igf-1 (pg/ml)	Mean concentration Igf-1 (ng/ml)		Line	Mouse	Sexe	Genotype	Age (week)	Concentration Igf-1 (pg/ml)- n1	Concentration Igf-1 (pg/ml)- n2	Mean concentration Igf-1 (pg/ml)	Mean concentration Igf-1 (ng/ml)
	1	1	Female	+/+	6	266200	261100	263650	263.65		1	1	Female	+/+	26	285300	279900	282600	282.6		1	1	Female	+/+	52	306700	326700	316700	316.7
	1	2	Female	+/+	6	314400	319000	316700	316.7		1	2	Female	+/+	26	260200	265300	262750	262.75		1	2	Female	+/+	52	272100	276200	274150	274.15
	1	3	Female	+/+	6	359700	351500	355600	355.6		1	3	Female	+/+	26	361000	357400	359200	359.2		1	3	Female	+/+	52	359700	346100	352900	352.9
	1	4	Female	+/+	6	378200	375400	376800	376.8		1	4	Female	+/+	26	249700	246400	248050	248.05		1	4	Female	+/+	52	249700	251000	250350	250.35
	1	5	Female	+/+	6	285300	287200	286250	286.25		1	5	Female	+/+	26	347000	352900	349950	349.95		1	5	Female	+/+	52	258800	265300	262050	262.05
	1	6	Female	+/+	6	348400	371400	359900	359.9		1	6	Female	+/+	26	258800	261600	260200	260.2		1	6	Female	+/+	52	369100	374100	371600	371.6
	1	1	Female	+/T	6	423200	401600	412400	412.4		1	1	Female	+/T	26	534100	539000	536550	536.55		1	1	Female	+/T	52	570700	574800	572750	572.75
	1	2	Female	+/T	6	403800	407000	405400	405.4		1	2	Female	+/T	26	487100	484400	485750	485.75		1	2	Female	+/T	52	437100	432600	434850	434.85
	1	3	Female	+/T	6	533600	558900	546250	546.25		1	3	Female	+/T	26	419100	413700	416400	416.4		1	3	Female	+/T	52	411000	416400	413700	413.7
	1	4	Female	+/T	6	509700	500700	505200	505.2		1	4	Female	+/T	26	433100	436700	434900	434.9		1	4	Female	+/T	52	586100	588900	587500	587.5
	1	5	Female	+/T	6	424500	432600	428550	428.55		1	5	Female	+/T	26	421400	430400	425900	425.9		1	5	Female	+/T	52	411500	419100	415300	415.3
	1	6	Female	+/T	6	568000	548100	558050	558.05		1	6	Female	+/T	26	590200	595700	592950	592.95		1	6	Female	+/T	52	409700	423600	416650	416.65
		Mean concentration Igf-1 (ng/ml)	Standard deviation (SD)	SEM								Mean concentration Igf-1 (ng/ml)	Standard deviation (SD)	SEM								Mean concentration Igf-1 (ng/ml)	Standard deviation (SD)	SEM
	M (+/+) - 6w	380.725	64.6452	26.3913							M (+/+) - 26w	417.133	66.5334	27.1621							M (+/+) - 52w	364.133	27.7706	11.3373
	M (+/T) - 6w	466.842	52.2341	21.3245							M (+/T) - 26w	516.917	59.3822	24.2427							M (+/T) - 52w	486.592	54.0837	22.0796
	F (+/+) - 6w	326.483	45.0748	18.4017							F (+/+) - 26w	293.792	48.4594	19.7835							F (+/+) - 52w	304.625	50.2972	20.5338
	F (+/T) - 6w	475.975	68.9938	28.1666							F (+/T) - 26w	482.075	70.6663	28.8494							F (+/T) - 52w	473.458	83.1091	33.9291
