# Supplementary material for: GPR101 drives growth hormone hypersecretion and gigantism in mice via constitutive activation of Gs and Gq/11
Source: Nat Commun. 2020 Sep 21;11:4752. doi: 10.1038/s41467-020-18500-x (PMC7506554; doi:10.1038/s41467-020-18500-x)
Supplement: Supplementary file 4 — Source Data [file 41467_2020_18500_MOESM4_ESM.zip › Source Data/Source data - Figure 4 - Panel B.xlsx]

## Sheet: cAMP levels
Figure 4	GPR101 is constitutively coupled to Gs, Gq/11 and G12/13
Panel B	cAMP measurement in pGlo.HEK293 transiently transfected with 15ug of pcDNA.FLAG.B2AR or pcDNA.FLAG.GPR101 or pcDNA.FLAG.Gpr101 or pcDNA.FLAG.GPR3
	n=6 independent experiments/condition
Determination of Area Under Curve (AUC) - cAMP levels
	pcDNA.F.GPR101 (cAMP levels)						pcDNA.F.B2R (cAMP levels)						pcDNA.F.Gpr101 (cAMP levels)						pcDNA.F.GPR3 (cAMP levels)
Plasmid concentration (µg)	AUC - n1	AUC - n2	AUC - n3	AUC - n4	AUC - n5	AUC - n6	AUC - n1	AUC - n2	AUC - n3	AUC - n4	AUC - n5	AUC - n6	AUC - n1	AUC - n2	AUC - n3	AUC - n4	AUC - n5	AUC - n6	AUC - n1	AUC - n2	AUC - n3	AUC - n4	AUC - n5	AUC - n6
15	240096	281016	278012	269229	282414	279982	96266	92516	104079	88266	93421	54533	193240	172330	202180	204660	185650	176360	266657	231706	242051	231667	262433	279922
The data are plotted against the receptor expression determined by FACS analysis
	% of fluorescent cells	Ratio
0µg pcDNA.F.GPR101	0.02	1
15µg pcDNA.F.GPR101	16.77	838.5
0µg pcDNA.F.B2R	0.02	1
15µg pcDNA.F.B2R	19.83	991.5
0µg pcDNA.F.Gpr101	0.02	1
15µg pcDNA.F.Gpr101	14.63	731.5
0µg pcDNA.F.GPR3	0.02	1
15µg pcDNA.F.GPR3	12.73	636.5
Ratio cAMP levels (AUC)/Receptor expression
GPR101 expression	Ratio - n1	Ratio - n2	Ratio - n3	Ratio - n4	Ratio - n5	Ratio - n6	Mean ratio	Standard deviation (SD)	SEM
838.5	286.34	335.141	331.559	321.084	336.809	333.908	324.14	19.3399	7.89549
Ratio cAMP levels (AUC)/Receptor expression
B2R expression	Ratio - n1	Ratio - n2	Ratio - n3	Ratio - n4	Ratio - n5	Ratio - n6	Mean ratio	Standard deviation (SD)	SEM
991.5	97.0913	93.3091	104.971	89.0227	94.2219	55.0005	88.9361	17.4489	7.1235
Ratio cAMP levels (AUC)/Receptor expression
Gpr101 expression	Ratio - n1	Ratio - n2	Ratio - n3	Ratio - n4	Ratio - n5	Ratio - n6	Mean ratio	Standard deviation (SD)	SEM
731.5	264.17	235.584	276.391	279.781	253.794	241.094	258.469	18.1955	7.42826
Ratio cAMP levels (AUC)/Receptor expression
GPR3 expression	Ratio - n1	Ratio - n2	Ratio - n3	Ratio - n4	Ratio - n5	Ratio - n6	Mean ratio	Standard deviation (SD)	SEM
636.5	418.943	364.031	380.284	363.97	412.306	439.783	396.553	31.63	12.9129
		Mean AUC cAMP levels	SD
	B2R	88.9361	17.4489
	GPR101	324.14	19.3399
	Gpr101	258.469	18.1955
	GPR3	396.553	31.63
