# Supplementary material for: GPR101 drives growth hormone hypersecretion and gigantism in mice via constitutive activation of Gs and Gq/11
Source: Nat Commun. 2020 Sep 21;11:4752. doi: 10.1038/s41467-020-18500-x (PMC7506554; doi:10.1038/s41467-020-18500-x)
Supplement: Supplementary file 4 — Source Data [file 41467_2020_18500_MOESM4_ESM.zip › Source Data/Source data - Supplementary Figure 2 - Panel A.xlsx]

## Sheet: Tail lenght - Line 1
Supplementary Figure 2: Impact on Gh, metabolism and bones
Panel A: Tail lenght (cm) measurement of WT (+/+) and GhrhrGpr101 (+/T) mice
Males and females - Age: 6, 12, 26 and 52-week old
n=10 mice/group (5 males and 5 females)
				Tail lenght (cm)
Line 1	Mouse number	Sexe	Genotype	6w	12w	26w	52w
1	1	M	+/+	6	7	7.5	8
1	2	M	+/+	6.2	7.4	7.5	8.6
1	3	M	+/+	6	7.4	7.8	8
1	4	M	+/+	6.3	7	7.4	8.7
1	5	M	+/+	6.5	7.1	7.5	9
1	6	F	+/+	6	7	7.3	8
1	7	F	+/+	6.2	7.2	7.5	8
1	8	F	+/+	6.3	7.1	7.5	8.1
1	9	F	+/+	6	7	7	8.5
1	10	F	+/+	6	7	7.6	8.2
1	1	M	+/T	6.2	7.5	7.5	9
1	2	M	+/T	6	7	7.6	9.1
1	3	M	+/T	6	7	7.6	8.6
1	4	M	+/T	6.5	7	7.5	8
1	5	M	+/T	6.5	7.2	7.5	8
1	6	F	+/T	6	7	7.5	8.5
1	7	F	+/T	6.5	7.3	7.5	8.5
1	8	F	+/T	6.4	7	7.2	8
1	9	F	+/T	6.5	7.5	7.6	8
1	10	F	+/T	6	7.1	7.2	8
			Mean (+/+)	6.15	7.12	7.46	8.31
			SD	0.177951	0.161933	0.206559	0.363471
			SEM	0.0562731	0.0512076	0.0653197	0.11494
			Mean (+/T)	6.26	7.16	7.47	8.37
			SD	0.241293	0.206559	0.149443	0.434741
			SEM	0.0763035	0.0653197	0.0472582	0.137477
