# Supplementary material for: GPR101 drives growth hormone hypersecretion and gigantism in mice via constitutive activation of Gs and Gq/11
Source: Nat Commun. 2020 Sep 21;11:4752. doi: 10.1038/s41467-020-18500-x (PMC7506554; doi:10.1038/s41467-020-18500-x)
Supplement: Supplementary file 4 — Source Data [file 41467_2020_18500_MOESM4_ESM.zip › Source Data/Source data - Figure 5 - Panel C.xlsx]

## Sheet: GH secretion
Figure 5	GPR101 promotes GH secretion in GH3 cells
Panel C	Time-dependent measurement of GH secretion in GH3 supernatant
	GH3 cells were transfected with MOCK, GPR101, GHSR or GHRHR. For GHSR and GHRHR, cells were stimulated with their respective ligands (10nM GHS or GHRH)
	GH concentrations were measured in the supernatant at different time-points (0,1, 2 and 6h)
	n=6 independent experiments (transfections) per condition
	Time (h)	GH (ng/ml) - n1	GH (ng/ml) - n2	GH (ng/ml) - n3	GH (ng/ml) - n4	GH (ng/ml) - n5	GH (ng/ml) - n6	Mean GH (ng/ml)	Standard deviation (SD)	SEM
MOCK	0	3.57	3.881	2.224	5.457	3.519	3.253	3.65067	1.05197	0.429467
	1	3.227	3.472	3.333	4.114	3.655	3.236	3.50617	0.33873	0.138286
	2	3.277	3.348	4.45	4.471	3.671	3.542	3.79317	0.535444	0.218594
	6	3.333	3.274	3.875	4.326	5.377	4.221	4.06767	0.776062	0.316826
GPR101	0	3.567	3.002	4.214	4.366	3.127	3.38	3.60933	0.564633	0.23051
	1	6.501	7.972	5.43	5.214	4.781	4.989	5.8145	1.21524	0.496122
	2	20.294	20.683	20.455	20.486	16.121	16.788	19.1378	2.09283	0.854395
	6	90.79	90.112	69.734	69.516	53.333	53.569	71.1757	16.5921	6.77371
GHSR+GHS	0	2.343	3.998	9.231	5.321	5.1	4.06	5.00883	2.32212	0.948001
	1	4.346	5.211	3.681	7.34	10.2	9.32	6.683	2.69796	1.10144
	2	17.222	14.668	14.124	16.331	16.225	11.06	14.9383	2.21756	0.905315
	6	40.567	40.226	59.681	59.009	63.445	63.671	54.4332	11.0376	4.50608
GHRHR+GHRH	0	3.245	3.221	3.561	3.675	10.355	9.231	5.548	3.312	1.35212
	1	50.321	50.678	43.223	45.289	22.11	22.564	39.0308	13.2464	5.40782
	2	100.234	102.213	111.345	110.789	80.567	72.341	96.2482	16.1757	6.60371
	6	180.215	179.441	152.114	153.778	117.234	119.678	150.41	27.5336	11.2405
