# Supplementary material for: GPR101 drives growth hormone hypersecretion and gigantism in mice via constitutive activation of Gs and Gq/11
Source: Nat Commun. 2020 Sep 21;11:4752. doi: 10.1038/s41467-020-18500-x (PMC7506554; doi:10.1038/s41467-020-18500-x)
Supplement: Supplementary file 4 — Source Data [file 41467_2020_18500_MOESM4_ESM.zip › Source Data/Source data - Figure 6 - Panel E.xlsx]

## Sheet: Cell proliferation-Exp1
Figure 6	GPR101 has no impact on GH3 cell proliferation
Panel E	Cell proliferation (determined by XTT) in GH3 cells co-transfected with GHRHR and increasing amounts (0, 25, 50, 100, 150ng) of GPR101
	GH3 cells were treated with vehicle or increasing concentrations (0,1nM to 300nM of GHRH)
	Dose-response curves (DR) were represented
	n=4 idependent experiments (transfections) per condition
	Samples were tested in duplicates
	Plate 1 design
		1	2	3	4	5	6	7	8	9	10	11	12
	A			GHRHR + 0ng GPR101+ vehicle	GHRHR + 0ng GPR101+ vehicle	GHRHR + 25ng GPR101+ vehicle	GHRHR + 25ng GPR101+ vehicle	GHRHR + 50ng GPR101 + vehicle	GHRHR + 50ng GPR101 + vehicle	GHRHR + 100ng GPR101 + vehicle	GHRHR + 100ng GPR101 + vehicle	GHRHR + 150ng GPR101 + vehicle	GHRHR + 150ng GPR101 + vehicle
	B			GHRHR + 0ng GPR101 + 0.1 nM GHRH	GHRHR + 0ng GPR101 + 0.1 nM GHRH	GHRHR + 25ng GPR101 + 0.1 nM GHRH	GHRHR + 25ng GPR101 + 0.1 nM GHRH	GHRHR + 50ng GPR101 + 0.1 nM GHRH	GHRHR + 50ng GPR101 + 0.1 nM GHRH	GHRHR + 100ng GPR101 + 0.1 nM GHRH	GHRHR + 100ng GPR101 + 0.1 nM GHRH	GHRHR + 150ng GPR101 + 0.1 nM GHRH	GHRHR + 150ng GPR101 + 0.1 nM GHRH
	C			GHRHR + 0ng GPR101 + 1 nM GHRH	GHRHR + 0ng GPR101 + 1 nM GHRH	GHRHR + 25ng GPR101 + 1 nM GHRH	GHRHR + 25ng GPR101 + 1 nM GHRH	GHRHR + 50ng GPR101 + 1 nM GHRH	GHRHR + 50ng GPR101 + 1 nM GHRH	GHRHR + 100ng GPR101 + 1 nM GHRH	GHRHR + 100ng GPR101 + 1 nM GHRH	GHRHR + 150ng GPR101 + 1 nM GHRH	GHRHR + 150ng GPR101 + 1 nM GHRH
	D			GHRHR + 0ng GPR101 + 3 nM GHRH	GHRHR + 0ng GPR101 + 3 nM GHRH	GHRHR + 25ng GPR101 + 3 nM GHRH	GHRHR + 25ng GPR101 + 3 nM GHRH	GHRHR + 50ng GPR101 + 3 nM GHRH	GHRHR + 50ng GPR101 + 3 nM GHRH	GHRHR + 100ng GPR101 + 3 nM GHRH	GHRHR + 100ng GPR101 + 3 nM GHRH	GHRHR + 150ng GPR101 + 3 nM GHRH	GHRHR + 150ng GPR101 + 3 nM GHRH
	E			GHRHR + 0ng GPR101 + 10 nM GHRH	GHRHR + 0ng GPR101 + 10 nM GHRH	GHRHR + 25ng GPR101 + 10 nM GHRH	GHRHR + 25ng GPR101 + 10 nM GHRH	GHRHR + 50ng GPR101 + 10 nM GHRH	GHRHR + 50ng GPR101 + 10 nM GHRH	GHRHR + 100ng GPR101 + 10 nM GHRH	GHRHR + 100ng GPR101 + 10 nM GHRH	GHRHR + 150ng GPR101 + 10 nM GHRH	GHRHR + 150ng GPR101 + 10 nM GHRH
	F			GHRHR + 0ng GPR101 + 30 nM GHRH	GHRHR + 0ng GPR101 + 30 nM GHRH	GHRHR + 25ng GPR101 + 30 nM GHRH	GHRHR + 25ng GPR101 + 30 nM GHRH	GHRHR + 50ng GPR101 + 30 nM GHRH	GHRHR + 50ng GPR101 + 30 nM GHRH	GHRHR + 100ng GPR101 + 30 nM GHRH	GHRHR + 100ng GPR101 + 30 nM GHRH	GHRHR + 150ng GPR101 + 30 nM GHRH	GHRHR + 150ng GPR101 + 30 nM GHRH
	G			GHRHR + 0ng GPR101 + 100 nM GHRH	GHRHR + 0ng GPR101 + 100 nM GHRH	GHRHR + 25ng GPR101 + 100 nM GHRH	GHRHR + 25ng GPR101 + 100 nM GHRH	GHRHR + 50ng GPR101 + 100 nM GHRH	GHRHR + 50ng GPR101 + 100 nM GHRH	GHRHR + 100ng GPR101 + 100 nM GHRH	GHRHR + 100ng GPR101 + 100 nM GHRH	GHRHR + 150ng GPR101 + 100 nM GHRH	GHRHR + 150ng GPR101 + 100 nM GHRH
	H			GHRHR + 0ng GPR101 + 300 nM GHRH	GHRHR + 0ng GPR101 + 300 nM GHRH	GHRHR + 25ng GPR101 + 300 nM GHRH	GHRHR + 25ng GPR101 + 300 nM GHRH	GHRHR + 50ng GPR101 + 300 nM GHRH	GHRHR + 50ng GPR101 + 300 nM GHRH	GHRHR + 100ng GPR101 + 300 nM GHRH	GHRHR + 100ng GPR101 + 300 nM GHRH	GHRHR + 150ng GPR101 + 300 nM GHRH	GHRHR + 150ng GPR101 + 300 nM GHRH
	Plate 1: Optical density (OD) @450nm
				0.543	0.544	0.523	0.492	0.434	0.602	0.534	0.555	0.51	0.6
				0.651	0.531	0.666	0.534	0.658	0.701	0.523	0.557	0.631	0.555
				0.754	0.783	0.686	0.713	0.735	0.704	0.722	0.689	0.781	0.715
				0.82	0.841	0.727	0.874	0.777	0.813	0.836	0.816	0.756	0.888
				1.231	1.189	1.156	1.203	1.111	1.225	1.176	1.187	1.105	1.202
				1.321	1.435	1.367	1.298	1.333	1.369	1.378	1.421	1.392	1.298
				1.526	1.546	1.478	1.643	1.524	1.557	1.487	1.518	1.536	1.621
				1.622	1.624	1.541	1.637	1.566	1.672	1.535	1.587	1.503	1.612
			OD - n1	OD - n1	Mean OD				OD - n1	OD - n1	Mean OD				OD - n1	OD - n1	Mean OD				OD - n1	OD - n1	Mean OD				OD - n1	OD - n1	Mean OD
		GHRHR + 0ng GPR101+ vehicle	0.543	0.544	0.5435			GHRHR + 25ng GPR101+ vehicle	0.523	0.492	0.5075			GHRHR + 50ng GPR101 + vehicle	0.434	0.602	0.518			GHRHR + 100ng GPR101 + vehicle	0.534	0.555	0.5445			GHRHR + 150ng GPR101 + vehicle	0.51	0.6	0.555
		GHRHR + 0ng GPR101 + 0.1 nM GHRH	0.651	0.531	0.591			GHRHR + 25ng GPR101 + 0.1 nM GHRH	0.666	0.534	0.6			GHRHR + 50ng GPR101 + 0.1 nM GHRH	0.658	0.701	0.6795			GHRHR + 100ng GPR101 + 0.1 nM GHRH	0.523	0.557	0.54			GHRHR + 150ng GPR101 + 0.1 nM GHRH	0.631	0.555	0.593
		GHRHR + 0ng GPR101 + 1 nM GHRH	0.754	0.783	0.7685			GHRHR + 25ng GPR101 + 1 nM GHRH	0.686	0.713	0.6995			GHRHR + 50ng GPR101 + 1 nM GHRH	0.735	0.704	0.7195			GHRHR + 100ng GPR101 + 1 nM GHRH	0.722	0.689	0.7055			GHRHR + 150ng GPR101 + 1 nM GHRH	0.781	0.715	0.748
		GHRHR + 0ng GPR101 + 3 nM GHRH	0.82	0.841	0.8305			GHRHR + 25ng GPR101 + 3 nM GHRH	0.727	0.874	0.8005			GHRHR + 50ng GPR101 + 3 nM GHRH	0.777	0.813	0.795			GHRHR + 100ng GPR101 + 3 nM GHRH	0.836	0.816	0.826			GHRHR + 150ng GPR101 + 3 nM GHRH	0.756	0.888	0.822
		GHRHR + 0ng GPR101 + 10 nM GHRH	1.231	1.189	1.21			GHRHR + 25ng GPR101 + 10 nM GHRH	1.156	1.203	1.1795			GHRHR + 50ng GPR101 + 10 nM GHRH	1.111	1.225	1.168			GHRHR + 100ng GPR101 + 10 nM GHRH	1.176	1.187	1.1815			GHRHR + 150ng GPR101 + 10 nM GHRH	1.105	1.202	1.1535
		GHRHR + 0ng GPR101 + 30 nM GHRH	1.321	1.435	1.378			GHRHR + 25ng GPR101 + 30 nM GHRH	1.367	1.298	1.3325			GHRHR + 50ng GPR101 + 30 nM GHRH	1.333	1.369	1.351			GHRHR + 100ng GPR101 + 30 nM GHRH	1.378	1.421	1.3995			GHRHR + 150ng GPR101 + 30 nM GHRH	1.392	1.298	1.345
		GHRHR + 0ng GPR101 + 100 nM GHRH	1.526	1.546	1.536			GHRHR + 25ng GPR101 + 100 nM GHRH	1.478	1.643	1.5605			GHRHR + 50ng GPR101 + 100 nM GHRH	1.524	1.557	1.5405			GHRHR + 100ng GPR101 + 100 nM GHRH	1.487	1.518	1.5025			GHRHR + 150ng GPR101 + 100 nM GHRH	1.536	1.621	1.5785
		GHRHR + 0ng GPR101 + 300 nM GHRH	1.622	1.624	1.623			GHRHR + 25ng GPR101 + 300 nM GHRH	1.541	1.637	1.589			GHRHR + 50ng GPR101 + 300 nM GHRH	1.566	1.672	1.619			GHRHR + 100ng GPR101 + 300 nM GHRH	1.535	1.587	1.561			GHRHR + 150ng GPR101 + 300 nM GHRH	1.503	1.612	1.5575

## Sheet: Ratio - Exp1
	Ratio = OD (GHRH) / OD (vehicle)
		0 ng GPR101
		0 nM GHRH	0.1 nM GHRH	1 nM GHRH	3 nM GHRH	10 nM GHRH	30 nM GHRH	100 nM GHRH	300 nM GHRH
		0.543	0.651	0.754	0.82	1.231	1.321	1.526	1.622
		0.544	0.531	0.783	0.841	1.189	1.435	1.546	1.624
		1	1.1989	1.38858	1.51013	2.26703	2.43278	2.81031	2.98711
		1	0.976103	1.43934	1.54596	2.18566	2.63787	2.84191	2.98529
		25 ng GPR101
		0 nM GHRH	0.1 nM GHRH	1 nM GHRH	3 nM GHRH	10 nM GHRH	30 nM GHRH	100 nM GHRH	300 nM GHRH
		0.523	0.666	0.686	0.727	1.156	1.367	1.478	1.541
		0.492	0.534	0.713	0.874	1.203	1.298	1.643	1.637
		1	1.27342	1.31166	1.39006	2.21033	2.61377	2.826	2.94646
		1	1.08537	1.44919	1.77642	2.44512	2.63821	3.33943	3.32724
		50 ng GPR101
		0 nM GHRH	0.1 nM GHRH	1 nM GHRH	3 nM GHRH	10 nM GHRH	30 nM GHRH	100 nM GHRH	300 nM GHRH
		0.434	0.658	0.735	0.777	1.111	1.333	1.524	1.566
		0.602	0.701	0.704	0.813	1.225	1.369	1.557	1.672
		1	1.51613	1.69355	1.79032	2.55991	3.07143	3.51152	3.60829
		1	1.16445	1.16944	1.3505	2.03488	2.27409	2.58638	2.77741
		100 ng GPR101
		0 nM GHRH	0.1 nM GHRH	1 nM GHRH	3 nM GHRH	10 nM GHRH	30 nM GHRH	100 nM GHRH	300 nM GHRH
		0.534	0.523	0.722	0.836	1.176	1.378	1.487	1.535
		0.555	0.557	0.689	0.816	1.187	1.421	1.518	1.587
		1	0.979401	1.35206	1.56554	2.20225	2.58052	2.78464	2.87453
		1	1.0036	1.24144	1.47027	2.13874	2.56036	2.73514	2.85946
		150 ng GPR101
		0 nM GHRH	0.1 nM GHRH	1 nM GHRH	3 nM GHRH	10 nM GHRH	30 nM GHRH	100 nM GHRH	300 nM GHRH
		0.51	0.631	0.781	0.756	1.105	1.392	1.536	1.503
		0.6	0.555	0.715	0.888	1.202	1.298	1.621	1.612
		1	1.23725	1.53137	1.48235	2.16667	2.72941	3.01176	2.94706
		1	0.925	1.19167	1.48	2.00333	2.16333	2.70167	2.68667

## Sheet: Cell proliferation-Exp2
Figure 6	GPR101 has no impact on GH3 cell proliferation
Panel E	Cell proliferation (determined by XTT) in GH3 cells co-transfected with GHRHR and increasing amounts (0, 25, 50, 100, 150ng) of GPR101
	GH3 cells were treated with vehicle or increasing concentrations (0,1nM to 300nM of GHRH)
	Dose-response curves (DR) were represented
	n=4 idependent experiments (transfections) per condition
	Samples were tested in duplicates
	Plate 1 design
		1	2	3	4	5	6	7	8	9	10	11	12
	A			GHRHR + 0ng GPR101+ vehicle	GHRHR + 0ng GPR101+ vehicle	GHRHR + 25ng GPR101+ vehicle	GHRHR + 25ng GPR101+ vehicle	GHRHR + 50ng GPR101 + vehicle	GHRHR + 50ng GPR101 + vehicle	GHRHR + 100ng GPR101 + vehicle	GHRHR + 100ng GPR101 + vehicle	GHRHR + 150ng GPR101 + vehicle	GHRHR + 150ng GPR101 + vehicle
	B			GHRHR + 0ng GPR101 + 0.1 nM GHRH	GHRHR + 0ng GPR101 + 0.1 nM GHRH	GHRHR + 25ng GPR101 + 0.1 nM GHRH	GHRHR + 25ng GPR101 + 0.1 nM GHRH	GHRHR + 50ng GPR101 + 0.1 nM GHRH	GHRHR + 50ng GPR101 + 0.1 nM GHRH	GHRHR + 100ng GPR101 + 0.1 nM GHRH	GHRHR + 100ng GPR101 + 0.1 nM GHRH	GHRHR + 150ng GPR101 + 0.1 nM GHRH	GHRHR + 150ng GPR101 + 0.1 nM GHRH
	C			GHRHR + 0ng GPR101 + 1 nM GHRH	GHRHR + 0ng GPR101 + 1 nM GHRH	GHRHR + 25ng GPR101 + 1 nM GHRH	GHRHR + 25ng GPR101 + 1 nM GHRH	GHRHR + 50ng GPR101 + 1 nM GHRH	GHRHR + 50ng GPR101 + 1 nM GHRH	GHRHR + 100ng GPR101 + 1 nM GHRH	GHRHR + 100ng GPR101 + 1 nM GHRH	GHRHR + 150ng GPR101 + 1 nM GHRH	GHRHR + 150ng GPR101 + 1 nM GHRH
	D			GHRHR + 0ng GPR101 + 3 nM GHRH	GHRHR + 0ng GPR101 + 3 nM GHRH	GHRHR + 25ng GPR101 + 3 nM GHRH	GHRHR + 25ng GPR101 + 3 nM GHRH	GHRHR + 50ng GPR101 + 3 nM GHRH	GHRHR + 50ng GPR101 + 3 nM GHRH	GHRHR + 100ng GPR101 + 3 nM GHRH	GHRHR + 100ng GPR101 + 3 nM GHRH	GHRHR + 150ng GPR101 + 3 nM GHRH	GHRHR + 150ng GPR101 + 3 nM GHRH
	E			GHRHR + 0ng GPR101 + 10 nM GHRH	GHRHR + 0ng GPR101 + 10 nM GHRH	GHRHR + 25ng GPR101 + 10 nM GHRH	GHRHR + 25ng GPR101 + 10 nM GHRH	GHRHR + 50ng GPR101 + 10 nM GHRH	GHRHR + 50ng GPR101 + 10 nM GHRH	GHRHR + 100ng GPR101 + 10 nM GHRH	GHRHR + 100ng GPR101 + 10 nM GHRH	GHRHR + 150ng GPR101 + 10 nM GHRH	GHRHR + 150ng GPR101 + 10 nM GHRH
	F			GHRHR + 0ng GPR101 + 30 nM GHRH	GHRHR + 0ng GPR101 + 30 nM GHRH	GHRHR + 25ng GPR101 + 30 nM GHRH	GHRHR + 25ng GPR101 + 30 nM GHRH	GHRHR + 50ng GPR101 + 30 nM GHRH	GHRHR + 50ng GPR101 + 30 nM GHRH	GHRHR + 100ng GPR101 + 30 nM GHRH	GHRHR + 100ng GPR101 + 30 nM GHRH	GHRHR + 150ng GPR101 + 30 nM GHRH	GHRHR + 150ng GPR101 + 30 nM GHRH
	G			GHRHR + 0ng GPR101 + 100 nM GHRH	GHRHR + 0ng GPR101 + 100 nM GHRH	GHRHR + 25ng GPR101 + 100 nM GHRH	GHRHR + 25ng GPR101 + 100 nM GHRH	GHRHR + 50ng GPR101 + 100 nM GHRH	GHRHR + 50ng GPR101 + 100 nM GHRH	GHRHR + 100ng GPR101 + 100 nM GHRH	GHRHR + 100ng GPR101 + 100 nM GHRH	GHRHR + 150ng GPR101 + 100 nM GHRH	GHRHR + 150ng GPR101 + 100 nM GHRH
	H			GHRHR + 0ng GPR101 + 300 nM GHRH	GHRHR + 0ng GPR101 + 300 nM GHRH	GHRHR + 25ng GPR101 + 300 nM GHRH	GHRHR + 25ng GPR101 + 300 nM GHRH	GHRHR + 50ng GPR101 + 300 nM GHRH	GHRHR + 50ng GPR101 + 300 nM GHRH	GHRHR + 100ng GPR101 + 300 nM GHRH	GHRHR + 100ng GPR101 + 300 nM GHRH	GHRHR + 150ng GPR101 + 300 nM GHRH	GHRHR + 150ng GPR101 + 300 nM GHRH
	Plate 2: Optical density (OD) @450nm
				0.61359	0.61472	0.59099	0.55596	0.49042	0.68026	0.60342	0.62715	0.5763	0.678
				0.73563	0.60003	0.75258	0.60342	0.74354	0.79213	0.59099	0.62941	0.71303	0.62715
				0.85202	0.88479	0.77518	0.80569	0.83055	0.79552	0.81586	0.77857	0.88253	0.80795
				0.9266	0.95033	0.82151	0.98762	0.87801	0.91869	0.94468	0.92208	0.85428	1.00344
				1.39103	1.34357	1.30628	1.35939	1.25543	1.38425	1.32888	1.34131	1.24865	1.35826
				1.49273	1.62155	1.54471	1.46674	1.50629	1.54697	1.55714	1.60573	1.57296	1.46674
				1.82438	1.84698	1.67014	1.85659	1.72212	1.75941	1.78031	1.71534	1.83568	1.83173
				1.83286	1.83512	1.74133	1.84981	1.76958	1.88936	1.83455	1.89331	1.89839	1.82156
			OD - n1	OD - n1	Mean OD				OD - n1	OD - n1	Mean OD				OD - n1	OD - n1	Mean OD				OD - n1	OD - n1	Mean OD				OD - n1	OD - n1	Mean OD
		GHRHR + 0ng GPR101+ vehicle	0.61359	0.61472	0.614155			GHRHR + 25ng GPR101+ vehicle	0.59099	0.55596	0.573475			GHRHR + 50ng GPR101 + vehicle	0.49042	0.68026	0.58534			GHRHR + 100ng GPR101 + vehicle	0.60342	0.62715	0.615285			GHRHR + 150ng GPR101 + vehicle	0.5763	0.678	0.62715
		GHRHR + 0ng GPR101 + 0.1 nM GHRH	0.73563	0.60003	0.66783			GHRHR + 25ng GPR101 + 0.1 nM GHRH	0.75258	0.60342	0.678			GHRHR + 50ng GPR101 + 0.1 nM GHRH	0.74354	0.79213	0.767835			GHRHR + 100ng GPR101 + 0.1 nM GHRH	0.59099	0.62941	0.6102			GHRHR + 150ng GPR101 + 0.1 nM GHRH	0.71303	0.62715	0.67009
		GHRHR + 0ng GPR101 + 1 nM GHRH	0.85202	0.88479	0.868405			GHRHR + 25ng GPR101 + 1 nM GHRH	0.77518	0.80569	0.790435			GHRHR + 50ng GPR101 + 1 nM GHRH	0.83055	0.79552	0.813035			GHRHR + 100ng GPR101 + 1 nM GHRH	0.81586	0.77857	0.797215			GHRHR + 150ng GPR101 + 1 nM GHRH	0.88253	0.80795	0.84524
		GHRHR + 0ng GPR101 + 3 nM GHRH	0.9266	0.95033	0.938465			GHRHR + 25ng GPR101 + 3 nM GHRH	0.82151	0.98762	0.904565			GHRHR + 50ng GPR101 + 3 nM GHRH	0.87801	0.91869	0.89835			GHRHR + 100ng GPR101 + 3 nM GHRH	0.94468	0.92208	0.93338			GHRHR + 150ng GPR101 + 3 nM GHRH	0.85428	1.00344	0.92886
		GHRHR + 0ng GPR101 + 10 nM GHRH	1.39103	1.34357	1.3673			GHRHR + 25ng GPR101 + 10 nM GHRH	1.30628	1.35939	1.33283			GHRHR + 50ng GPR101 + 10 nM GHRH	1.25543	1.38425	1.31984			GHRHR + 100ng GPR101 + 10 nM GHRH	1.32888	1.34131	1.33509			GHRHR + 150ng GPR101 + 10 nM GHRH	1.24865	1.35826	1.30345
		GHRHR + 0ng GPR101 + 30 nM GHRH	1.49273	1.62155	1.55714			GHRHR + 25ng GPR101 + 30 nM GHRH	1.54471	1.46674	1.50572			GHRHR + 50ng GPR101 + 30 nM GHRH	1.50629	1.54697	1.52663			GHRHR + 100ng GPR101 + 30 nM GHRH	1.55714	1.60573	1.58143			GHRHR + 150ng GPR101 + 30 nM GHRH	1.57296	1.46674	1.51985
		GHRHR + 0ng GPR101 + 100 nM GHRH	1.82438	1.84698	1.83568			GHRHR + 25ng GPR101 + 100 nM GHRH	1.67014	1.85659	1.76336			GHRHR + 50ng GPR101 + 100 nM GHRH	1.72212	1.75941	1.74076			GHRHR + 100ng GPR101 + 100 nM GHRH	1.78031	1.71534	1.74783			GHRHR + 150ng GPR101 + 100 nM GHRH	1.83568	1.83173	1.8337
		GHRHR + 0ng GPR101 + 300 nM GHRH	1.83286	1.83512	1.83399			GHRHR + 25ng GPR101 + 300 nM GHRH	1.74133	1.84981	1.79557			GHRHR + 50ng GPR101 + 300 nM GHRH	1.76958	1.88936	1.82947			GHRHR + 100ng GPR101 + 300 nM GHRH	1.83455	1.89331	1.86393			GHRHR + 150ng GPR101 + 300 nM GHRH	1.89839	1.82156	1.85997

## Sheet: Ratio - Exp2
		Ratio = OD (GHRH) / OD (vehicle)
		0 ng GPR101
		0 nM GHRH	0.1 nM GHRH	1 nM GHRH	3 nM GHRH	10 nM GHRH	30 nM GHRH	100 nM GHRH	300 nM GHRH
		0.61359	0.73563	0.85202	0.9266	1.39103	1.49273	1.82438	1.83286
		0.61472	0.60003	0.88479	0.95033	1.34357	1.62155	1.84698	1.83512
		1	1.1989	1.38858	1.51013	2.26703	2.43278	2.97329	2.98711
		1	0.976103	1.43934	1.54596	2.18566	2.63787	3.00459	2.98529
		25 ng GPR101
		0 nM GHRH	0.1 nM GHRH	1 nM GHRH	3 nM GHRH	10 nM GHRH	30 nM GHRH	100 nM GHRH	300 nM GHRH
		0.59099	0.75258	0.77518	0.82151	1.30628	1.54471	1.67014	1.74133
		0.55596	0.60342	0.80569	0.98762	1.35939	1.46674	1.85659	1.84981
		1	1.27342	1.31166	1.39006	2.21033	2.61377	2.826	2.94646
		1	1.08537	1.44919	1.77642	2.44512	2.63821	3.33943	3.32724
		50 ng GPR101
		0 nM GHRH	0.1 nM GHRH	1 nM GHRH	3 nM GHRH	10 nM GHRH	30 nM GHRH	100 nM GHRH	300 nM GHRH
		0.49042	0.74354	0.83055	0.87801	1.25543	1.50629	1.72212	1.76958
		0.68026	0.79213	0.79552	0.91869	1.38425	1.54697	1.75941	1.88936
		1	1.51613	1.69355	1.79032	2.55991	3.07143	3.51152	3.60829
		1	1.16445	1.16944	1.3505	2.03488	2.27409	2.58638	2.77741
		100 ng GPR101
		0 nM GHRH	0.1 nM GHRH	1 nM GHRH	3 nM GHRH	10 nM GHRH	30 nM GHRH	100 nM GHRH	300 nM GHRH
		0.60342	0.59099	0.81586	0.94468	1.32888	1.55714	1.78031	1.83455
		0.62715	0.62941	0.77857	0.92208	1.34131	1.60573	1.71534	1.89331
		1	0.979401	1.35206	1.56554	2.20225	2.58052	2.95037	3.04025
		1	1.0036	1.24144	1.47027	2.13874	2.56036	2.73514	3.01891
		150 ng GPR101
		0 nM GHRH	0.1 nM GHRH	1 nM GHRH	3 nM GHRH	10 nM GHRH	30 nM GHRH	100 nM GHRH	300 nM GHRH
		0.5763	0.71303	0.88253	0.85428	1.24865	1.57296	1.83568	1.89839
		0.678	0.62715	0.80795	1.00344	1.35826	1.46674	1.83173	1.82156
		1	1.23725	1.53137	1.48235	2.16667	2.72941	3.18529	3.2941
		1	0.925	1.19167	1.48	2.00333	2.16333	2.70167	2.68667

## Sheet: Mean all experiments
Fitting curve = OD XTT (ratio GHRH/Vehicle) vs concentration GHRH (M)
Concentration GHRH (nM)	OD ratio (0 ng GPR101)				Mean ratio	SD	SEM
1e-10	1.199	0.976	1.199	0.976	1.0875	0.128749	0.0643746
1e-09	1.389	1.439	1.389	1.439	1.414	0.0288675	0.0144338
3e-09	1.51	1.546	1.51	1.546	1.528	0.0207846	0.0103923
1e-08	2.267	2.186	2.267	2.186	2.2265	0.0467654	0.0233827
3e-08	2.433	2.638	2.433	2.638	2.5355	0.118357	0.0591784
1e-07	2.81	2.842	2.973	3.005	2.9075	0.0959045	0.0479522
3e-07	2.987	2.985	2.987	2.985	2.986	0.0011547	0.00057735
Concentration GHRH (nM)	OD ratio (25 ng GPR101)				Mean ratio	SD	SEM
1e-10	1.273	1.085	1.273	1.085	1.179	0.108542	0.0542709
1e-09	1.312	1.449	1.312	1.449	1.3805	0.079097	0.0395485
3e-09	1.39	1.776	1.39	1.776	1.583	0.222857	0.111429
1e-08	2.21	2.445	2.21	2.445	2.3275	0.135677	0.0678387
3e-08	2.614	2.638	2.614	2.638	2.626	0.0138564	0.0069282
1e-07	2.826	3.339	2.826	3.339	3.0825	0.296181	0.14809
3e-07	2.946	3.327	2.946	3.327	3.1365	0.21997	0.109985
Concentration GHRH (nM)	OD ratio (50 ng GPR101)				Mean ratio	SD	SEM
1e-10	1.516	1.164	1.516	1.164	1.34	0.203227	0.101614
1e-09	1.694	1.169	1.694	1.169	1.4315	0.303109	0.151554
3e-09	1.79	1.35	1.79	1.35	1.57	0.254034	0.127017
1e-08	2.56	2.035	2.56	2.035	2.2975	0.303109	0.151554
3e-08	3.071	2.274	3.071	2.274	2.6725	0.460148	0.230074
1e-07	3.512	2.586	3.512	2.586	3.049	0.534626	0.267313
3e-07	3.608	2.777	3.608	2.777	3.1925	0.479778	0.239889
Concentration GHRH (nM)	OD ratio (100 ng GPR101)				Mean ratio	SD	SEM
1e-10	0.979	1.004	0.979	1.004	0.9915	0.0144338	0.00721688
1e-09	1.352	1.241	1.352	1.241	1.2965	0.0640859	0.0320429
3e-09	1.566	1.47	1.566	1.47	1.518	0.0554256	0.0277128
1e-08	2.202	2.139	2.202	2.139	2.1705	0.0363731	0.0181865
3e-08	2.581	2.56	2.581	2.56	2.5705	0.0121244	0.00606218
1e-07	2.785	2.735	2.95	2.735	2.80125	0.101929	0.0509647
3e-07	2.875	2.859	3.04	3.019	2.94825	0.0944365	0.0472182
Concentration GHRH (nM)	OD ratio (150 ng GPR101)				Mean ratio	SD	SEM
1e-10	1.237	0.925	1.237	0.925	1.081	0.180133	0.0900666
1e-09	1.531	1.192	1.531	1.192	1.3615	0.195722	0.0978609
3e-09	1.482	1.48	1.482	1.48	1.481	0.0011547	0.00057735
1e-08	2.167	2.003	2.167	2.003	2.085	0.0946854	0.0473427
3e-08	2.729	2.163	2.729	2.163	2.446	0.32678	0.16339
1e-07	3.012	2.702	3.185	2.702	2.90025	0.239567	0.119783
3e-07	2.947	2.687	3.294	2.687	2.90375	0.287592	0.143796
