# Supplementary material for: GPR101 drives growth hormone hypersecretion and gigantism in mice via constitutive activation of Gs and Gq/11
Source: Nat Commun. 2020 Sep 21;11:4752. doi: 10.1038/s41467-020-18500-x (PMC7506554; doi:10.1038/s41467-020-18500-x)
Supplement: Supplementary file 4 — Source Data [file 41467_2020_18500_MOESM4_ESM.zip › Source Data/Source data - Figure 1 - Panel I.xlsx]

## Sheet: Feuil1
Figure 1	Quantification of body height (cm) in WT (+/+) and GhrhrGpr101 (+/T) mice
Panel I	Males and females - 20, 24 and 53-week old
	n=4-24 mice/group
	Age (week)	20					Age (week)	24					Age (week)	53
	Sexe- Genotype	Male (+/+)	Male (+/T)	Female (+/+)	Female (+/T)		Sexe- Genotype	Male (+/+)	Male (+/T)	Female (+/+)	Female (+/T)		Sexe- Genotype	Male (+/+)	Male (+/T)	Female (+/+)	Female (+/T)
	Body height (cm)	9.6	9.6	9.3	9		Body height (cm)	9.4	9.8	9.4	9.6		Body height (cm)	9.7	10.4	9.8	10.5
		9.9	9.6	9.5	9.5			9.4	9.7	9.6	10			9.8	10.9	9.9	10.5
		9.8	9.7	9.4	9.1			9.7	10	9.5	10			10	10.6	10.1	10.9
		9.8	9.7	8.5	9.2			9.9	9.9	8.6	10			10	10.8	9.5	10
			9.9	9.1	9.6			10	10.2	9.2	10			9.5	10.9	10	10.1
			9.7	9.5				9.9	10.4	9.6	9.2			9.4	10.8	9.9	10.6
			10	8.9					10.3	9	9.2			10	11	9.8	10.1
			10.1	9.1					10.2	9.3	9.5			9.6	11	10	10.8
			10.2						10.1		10			9.8	10.9		10.8
			10.2						9.8					10	10.5		10
			10.2											9.7	10.5		10.5
			10.2											9.9	10.5		10.5
			9.7											10	10.5		11
														9.5	10.6
														10	10
															9.9
															10
															10.7
															10.5
															10.6
															10.8
															11
															9.5
															9.7
	Number of mice/groupe	4	13	8	5		Number of mice/groupe	6	10	8	9		Number of mice/groupe	15	24	8	13
	Mean body height (cm)	9.775	9.90769	9.1625	9.28		Mean body height (cm)	9.71667	10.04	9.275	9.72222		Mean body height (cm)	9.79333	10.525	9.875	10.4846
	Standard deviation (SD)	0.125831	0.249872	0.342	0.258844		Standard deviation (SD)	0.263944	0.236643	0.341216	0.352767		Standard deviation (SD)	0.215362	0.420404	0.183225	0.343623
	SEM	0.0629153	0.069302	0.120915	0.115758		SEM	0.107755	0.0748331	0.120638	0.117589		SEM	0.0556063	0.0858145	0.0647798	0.0953039
