# Supplementary material for: GPR101 drives growth hormone hypersecretion and gigantism in mice via constitutive activation of Gs and Gq/11
Source: Nat Commun. 2020 Sep 21;11:4752. doi: 10.1038/s41467-020-18500-x (PMC7506554; doi:10.1038/s41467-020-18500-x)
Supplement: Supplementary file 4 — Source Data [file 41467_2020_18500_MOESM4_ESM.zip › Source Data/Source data - Supplementary Figure 5 - Panel A.xlsx]

## Sheet: HEK WT cells
Supplementary Figure 5
Panel A	cAMP measurement in pGlo.HEK293 transiently transfected with increasing concentrations (0, 3.75, 7.5 and 15ug) of MOCK in HEK WT, deltaGs, deltaGq/11, deltaG12/13 and deltaG cells
	3 independent experiments (n=4 replicates/condition)
Experiment 1 - cAMP levels (RLU) in HEK WT cells																		Experiment 1 - cAMP levels (AUC) in HEK WT cells
Time (s)	0 ug MOCK				3.75 ug MOCK				7.5 ug MOCK				15 ug MOCK					0 ug MOCK	3.5 ug MOCK	7.5 ug MOCK	15 ug MOCK
0	549	531	619	575	553	542	553	626	553	545	505	516	578	505	523	549		17630	17823	17217	17819
83	597	589	626	593	604	564	575	648	560	608	501	542	578	531	571	582		17791	18053	18165	16736
166	630	630	641	633	633	600	615	688	586	619	560	553	608	527	600	578		18709	17219	16225	16517
250	608	619	670	673	633	626	619	717	630	648	556	615	652	578	582	622		19326	19773	16834	17778
333	637	652	714	732	670	637	633	717	644	663	564	608	637	622	593	666
417	695	681	739	717	666	743	684	736	655	688	604	644	670	652	600	706
500	677	717	747	739	699	673	688	794	681	706	655	670	739	630	666	695
584	754	754	747	780	747	769	725	791	659	717	666	659	688	670	677	725
667	732	758	798	809	747	758	728	831	692	758	681	684	728	706	714	714
751	780	780	813	787	750	739	747	860	703	802	677	699	750	688	703	750
834	798	802	849	838	765	802	721	871	750	776	706	721	809	681	684	761
917	820	802	842	849	783	842	769	930	780	857	717	776	805	714	721	794
1001	809	824	846	893	787	813	787	860	802	831	728	743	791	780	747	802
1085	860	798	864	893	824	831	772	930	787	838	761	776	849	794	765	813
1168	824	853	857	977	875	878	816	897	794	864	772	794	838	787	794	846
1252	842	867	835	963	842	871	783	926	846	853	791	791	794	842	783	857
1336	813	842	893	948	846	878	831	966	842	864	780	816	867	864	820	846
1420	813	835	893	985	893	889	842	966	864	882	798	824	864	824	835	878
1503	867	897	908	922	842	900	816	955	805	897	824	860	889	835	794	878
1587	824	846	922	981	871	893	835	974	820	915	787	820	867	824	813	878
1671	889	867	911	941	875	878	860	999	908	857	798	842	922	805	798	878
1755	816	849	893	959	878	860	824	959	842	893	813	820	857	849	798	878
1839	864	835	930	941	875	904	860	963	860	908	820	889	857	857	798	915
1922	813	857	922	970	882	867	824	963	860	897	827	860	941	846	798	882
Experiment 2 - cAMP levels (RLU) in HEK WT cells																		Experiment 2 - cAMP levels (AUC) in HEK WT cells
Time (s)	0 ug MOCK				3.75 ug MOCK				7.5 ug MOCK				15 ug MOCK					0 ug MOCK	3.5 ug MOCK	7.5 ug MOCK	15 ug MOCK
0	549	512	553	567	549	571	520	549	527	567	538	589	604	578	556	545		17155	17007	16553	17763
83	611	549	567	593	575	586	578	567	575	578	560	615	622	593	575	571		16951	17606	17659	17050
166	564	560	571	626	593	619	608	571	582	619	622	597	619	575	582	626		17149	17259	17162	16703
250	604	571	582	622	611	644	608	578	582	619	597	630	600	630	626	608		17495	16673	17895	16845
333	663	626	600	633	626	659	644	630	633	648	630	677	652	644	630	608
417	652	626	659	673	641	714	637	644	630	695	673	677	666	626	630	659
500	673	648	666	695	692	666	666	633	615	673	681	684	699	663	652	688
584	655	684	699	710	681	688	673	666	663	699	703	714	739	688	684	681
667	728	684	677	739	684	710	677	684	677	761	703	717	710	695	692	695
751	736	721	710	692	717	732	710	703	677	732	736	765	728	714	695	725
834	743	743	761	728	761	776	736	728	721	787	747	732	772	699	699	743
917	787	714	736	787	776	769	758	780	743	791	772	798	824	732	754	728
1001	787	809	809	864	739	780	776	761	758	827	794	824	816	787	750	780
1085	780	772	739	787	794	798	783	769	761	824	750	813	816	765	776	783
1168	805	809	798	794	816	838	794	791	776	871	816	842	780	838	765	761
1252	809	794	820	813	761	831	846	791	787	846	780	875	831	827	798	791
1336	805	816	878	824	831	838	838	802	809	842	838	835	878	791	794	860
1420	853	838	867	831	805	857	878	772	769	857	816	882	849	802	783	783
1503	809	864	842	860	805	857	857	809	805	838	827	831	904	820	791	805
1587	864	835	849	882	835	897	842	824	787	875	816	882	886	867	809	820
1671	838	893	871	857	867	864	860	813	857	842	878	930	857	889	853	809
1755	846	846	882	886	846	878	878	835	835	827	849	941	864	842	824	831
1839	831	864	857	882	864	871	900	824	835	867	871	900	900	838	849	809
1922	875	857	864	867	824	897	904	846	824	915	867	878	897	871	827	816
Experiment 3 - cAMP levels (RLU) in HEK WT cells																		Experiment 3 - cAMP levels (AUC) in HEK WT cells
Time (s)	0 ug MOCK				3.75 ug MOCK				7.5 ug MOCK				15 ug MOCK					0 ug MOCK	3.5 ug MOCK	7.5 ug MOCK	15 ug MOCK
0	611	578	575	542	655	597	597	633	637	600	626	633	703	644	663	622		17594	18283	18507	19247
83	644	600	644	575	666	633	604	615	673	644	666	641	714	695	637	652		17895	17578	18031	18505
166	633	604	652	575	673	637	600	633	703	655	663	644	728	703	699	673		18254	16991	18709	18458
250	648	659	688	560	703	677	652	673	739	681	710	677	758	681	688	659		16313	17860	18069	17741
333	684	673	695	593	644	677	670	626	699	728	710	695	750	743	699	673
417	681	655	703	633	684	673	652	706	739	673	747	688	772	769	695	688
500	703	717	725	663	721	684	684	681	743	736	765	736	769	758	758	725
584	714	758	739	641	739	728	710	728	739	747	747	703	776	787	765	728
667	754	747	750	692	802	747	710	725	787	776	787	743	791	772	802	758
751	732	736	783	659	776	732	758	750	802	758	802	772	831	809	765	783
834	794	765	772	736	761	736	732	816	846	802	824	787	838	798	824	765
917	816	747	824	714	809	780	739	813	809	816	820	758	846	816	805	754
1001	791	820	813	725	846	805	758	783	798	827	857	816	867	849	813	791
1085	820	827	831	736	857	838	761	824	867	827	853	835	835	827	846	831
1168	772	838	853	754	871	827	798	853	860	835	882	827	871	835	860	816
1252	783	878	878	761	835	816	794	813	860	842	860	864	915	846	867	846
1336	798	813	889	794	882	857	802	835	831	831	882	871	911	831	871	842
1420	805	864	871	798	860	827	805	849	860	783	860	889	900	864	882	820
1503	886	871	857	805	882	798	802	842	875	857	900	842	915	875	849	835
1587	849	875	897	787	875	820	794	911	867	831	915	860	919	900	911	838
1671	857	878	882	816	860	842	816	878	908	893	893	875	886	867	878	820
1755	857	919	919	802	875	875	798	846	871	875	904	886	941	842	900	860
1839	846	904	846	805	897	842	827	889	871	867	886	904	919	878	871	857
1922	842	915	911	835	875	857	853	908	882	893	926	878	886	875	882	831

## Sheet: DeltaGs cells
Supplementary Figure 5
Panel A	cAMP measurement in pGlo.HEK293 transiently transfected with increasing concentrations (0, 3.75, 7.5 and 15ug) of MOCK in HEK WT, deltaGs, deltaGq/11, deltaG12/13 and deltaG cells
	3 independent experiments (n=4 replicates/condition)
Experiment 1 - cAMP levels (RLU) in HEK DeltaGs cells																		Experiment 1 - cAMP levels (AUC) in HEK DeltaGs cells
Time (s)	0 ug MOCK				3.75 ug MOCK				7.5 ug MOCK				15 ug MOCK					0 ug MOCK	3.5 ug MOCK	7.5 ug MOCK	15 ug MOCK
0	578	549	498	498	556	531	498	523	586	542	523	560	571	520	549	575		17274	17386	17805	19373
83	600	553	589	542	586	571	545	556	637	567	556	538	611	564	597	615		16242	16455	18836	19929
166	600	600	593	582	582	600	589	597	652	582	578	571	648	611	619	593		16620	15673	16732	18702
250	644	633	626	611	663	644	593	615	648	641	637	611	637	641	622	652		16886	15991	18360	20351
333	677	644	666	648	641	673	600	637	710	644	633	637	659	655	655	659
417	695	717	648	681	703	677	622	637	692	670	633	648	725	633	666	659
500	692	703	695	663	670	714	633	673	732	659	663	663	710	677	663	677
584	695	695	714	673	714	714	637	725	725	673	652	663	717	663	670	677
667	743	736	710	728	663	717	633	721	736	706	673	655	736	699	684	717
751	739	706	761	710	714	736	655	703	703	706	673	677	725	670	684	714
834	750	725	769	703	692	758	663	732	747	714	673	655	739	666	721	666
917	714	732	754	681	710	743	652	684	747	706	666	663	728	688	728	714
1001	714	739	743	673	710	747	677	714	739	692	641	673	695	673	717	699
1085	703	670	703	699	666	758	659	710	725	692	659	655	677	677	681	717
1168	725	677	728	673	644	725	637	721	695	688	648	652	725	659	648	706
1252	644	699	754	663	644	695	630	677	725	692	637	659	725	684	673	681
1336	670	670	688	633	663	684	578	681	670	670	626	637	725	684	666	670
1420	659	659	714	637	644	688	619	688	681	677	622	626	666	652	673	637
1503	641	652	703	648	626	673	567	652	677	630	611	648	673	633	673	684
1587	630	633	666	626	615	677	589	681	684	626	593	663	673	589	655	666
1671	630	644	637	604	597	663	567	644	633	611	560	593	663	600	626	655
1755	589	578	633	630	589	633	549	644	637	593	556	567	633	597	608	626
1839	560	593	648	586	553	641	542	637	611	567	542	600	608	597	608	673
1922	582	604	622	586	538	597	516	622	608	564	509	604	633	586	593	608
Experiment 2 - cAMP levels (RLU) in HEK DeltaGs cells																		Experiment 2 - cAMP levels (AUC) in HEK DeltaGs cells
Time (s)	0 ug MOCK				3.75 ug MOCK				7.5 ug MOCK				15 ug MOCK					0 ug MOCK	3.5 ug MOCK	7.5 ug MOCK	15 ug MOCK
0	619	567	549	571	608	567	567	641	608	578	622	582	626	626	611	641		17090	16577	16498	16129
83	659	600	567	611	652	593	630	641	670	611	608	626	652	637	659	644		15305	15158	15173	16560
166	703	615	600	622	703	597	663	699	681	619	670	626	666	659	670	652		15247	15773	15435	16106
250	684	684	604	670	725	630	652	681	706	633	710	615	695	695	684	655		15443	15971	14634	16173
333	739	684	600	688	692	666	706	717	710	622	688	688	717	732	728	692
417	750	692	663	673	747	681	692	725	728	695	699	695	750	798	699	747
500	772	710	659	725	794	655	710	721	769	710	703	684	721	743	736	703
584	736	681	641	684	783	659	750	706	769	673	699	670	761	739	721	739
667	783	688	699	725	769	692	721	725	769	710	699	659	747	798	739	725
751	787	688	673	736	750	688	732	739	758	710	670	663	776	769	761	714
834	794	703	736	732	769	681	728	743	747	692	714	659	761	754	772	747
917	802	703	648	732	739	739	739	725	754	703	725	684	750	783	747	732
1001	780	681	695	732	754	684	728	743	758	695	673	663	750	747	739	758
1085	776	695	699	684	769	684	710	758	736	681	681	626	725	769	736	750
1168	780	670	743	699	743	710	695	684	747	659	703	619	714	765	725	750
1252	780	692	695	692	725	692	666	710	736	655	677	604	721	758	736	750
1336	758	699	706	666	739	673	688	695	743	688	670	630	714	739	695	721
1420	743	663	699	684	725	670	677	714	695	652	652	644	677	703	695	699
1503	743	622	673	659	710	663	670	688	695	648	673	619	652	714	659	706
1587	747	659	659	633	644	663	673	681	706	619	641	571	663	692	655	673
1671	728	652	695	630	663	622	648	626	681	641	622	608	630	666	652	659
1755	706	630	663	604	666	630	641	608	655	652	641	637	633	611	626	666
1839	706	608	637	589	688	593	681	619	677	619	604	564	641	652	648	648
1922	648	604	637	575	648	619	578	604	608	593	604	578	600	648	637	644
Experiment 3 - cAMP levels (RLU) in HEK DeltaGs cells																		Experiment 3 - cAMP levels (AUC) in HEK DeltaGs cells
Time (s)	0 ug MOCK				3.75 ug MOCK				7.5 ug MOCK				15 ug MOCK					0 ug MOCK	3.5 ug MOCK	7.5 ug MOCK	15 ug MOCK
0	688	648	648	655	666	644	666	633	681	725	721	706	699	805	758	835		16981	17165	18154	17920
83	717	695	692	758	710	677	717	670	750	739	725	758	820	860	758	813		17052	16965	18077	20504
166	743	703	725	706	780	739	769	684	747	787	794	769	802	944	809	867		15533	17744	17492	17628
250	761	739	743	761	739	794	798	728	838	835	798	794	857	937	827	878		16296	16564	17850	19544
333	780	772	758	761	787	739	813	717	875	857	831	827	857	988	838	900
417	813	761	728	813	838	820	794	739	831	816	820	831	820	955	831	963
500	813	776	706	758	813	772	853	739	875	835	820	831	853	981	846	926
584	798	802	758	794	831	805	827	794	893	849	827	820	831	974	867	941
667	780	794	714	758	809	787	820	758	831	813	831	842	813	985	875	904
751	776	813	706	761	816	787	824	765	882	842	831	842	849	959	849	922
834	780	769	684	747	805	802	835	780	835	831	783	813	809	992	816	878
917	747	780	706	754	772	798	813	802	867	827	794	820	802	911	835	846
1001	798	769	695	703	750	736	827	739	853	824	776	805	820	948	787	846
1085	736	736	677	714	758	787	827	765	831	805	761	794	805	933	794	871
1168	732	791	663	710	717	769	747	732	813	802	776	816	780	900	750	846
1252	706	725	644	714	758	728	725	732	772	798	706	747	754	875	747	849
1336	728	725	692	641	747	736	743	725	780	747	772	739	750	846	732	805
1420	736	732	622	684	736	710	758	699	736	769	736	754	750	853	681	831
1503	706	758	619	666	710	695	736	677	750	721	725	769	725	798	652	787
1587	670	717	619	619	695	663	747	684	699	761	703	732	725	805	659	809
1671	659	695	641	652	670	666	717	644	673	721	684	673	670	776	684	754
1755	684	688	571	619	659	670	692	681	699	688	663	703	688	728	652	783
1839	652	655	582	586	626	644	688	673	663	703	666	677	652	765	641	736
1922	644	666	527	578	611	637	681	641	641	688	619	681	677	776	637	743

## Sheet: DeltaGq 11 cells
Supplementary Figure 5
Panel A	cAMP measurement in pGlo.HEK293 transiently transfected with increasing concentrations (0, 3.75, 7.5 and 15ug) of MOCK in HEK WT, deltaGs, deltaGq/11, deltaG12/13 and deltaG cells
	3 independent experiments (n=4 replicates/condition)
Experiment 1 - cAMP levels (RLU) in HEK DeltaGq/11 cells																		Experiment 1 - cAMP levels (AUC) in HEK DeltaGq/11 cells
Time (s)	0 ug MOCK				3.75 ug MOCK				7.5 ug MOCK				15 ug MOCK					0 ug MOCK	3.5 ug MOCK	7.5 ug MOCK	15 ug MOCK
0	578	549	498	498	500	356	540	446	550	605	660	550	585	565	695	510		15294	13518	14855	16818
83	600	553	589	542	515	407	486	461	550	675	675	550	695	695	750	585		15235	10523	17973	14320
166	600	600	593	582	526	421	461	540	550	660	770	620	660	550	770	585		15702	12403	17863	18685
250	644	633	626	611	500	436	515	500	675	730	750	585	770	585	730	585		14836	12903	15305	16188
333	677	644	666	648	580	446	594	540	640	860	750	750	730	695	770	730
417	695	717	648	681	580	486	500	580	620	880	750	640	675	605	825	770
500	692	703	695	663	634	461	644	515	750	840	730	715	750	660	915	675
584	695	695	714	673	594	475	515	619	675	860	785	715	695	660	805	770
667	743	736	710	728	594	486	540	526	620	935	825	715	715	585	915	660
751	739	706	761	710	634	515	540	673	730	840	770	715	770	715	730	695
834	750	725	769	703	644	461	594	526	620	770	825	675	730	640	805	805
917	714	732	754	681	634	446	594	644	660	880	895	605	770	640	880	770
1001	714	739	743	673	634	461	619	644	730	840	805	640	770	585	860	770
1085	703	670	703	699	659	515	580	619	660	825	785	695	750	715	750	695
1168	725	677	728	673	605	486	594	605	715	860	825	695	895	620	825	750
1252	644	699	754	663	659	421	500	605	620	770	860	730	750	620	895	750
1336	670	670	688	633	594	486	540	580	620	785	805	730	730	675	895	715
1420	659	659	714	637	605	461	554	565	640	730	860	730	770	605	895	640
1503	641	652	703	648	565	475	475	540	660	730	750	675	715	620	825	750
1587	630	633	666	626	634	421	500	526	675	805	750	640	715	530	770	770
1671	630	644	637	604	540	486	526	526	605	750	750	565	785	550	715	695
1755	589	578	633	630	580	446	486	554	640	675	675	660	660	620	785	750
1839	560	593	648	586	540	436	526	515	605	640	750	675	695	530	825	660
1922	582	604	622	586	436	421	500	554	640	660	785	620	660	675	805	715
Experiment 2 - cAMP levels (RLU) in HEK DeltaGq/11 cells																		Experiment 2 - cAMP levels (AUC) in HEK DeltaGq/11 cells
Time (s)	0 ug MOCK				3.75 ug MOCK				7.5 ug MOCK				15 ug MOCK					0 ug MOCK	3.5 ug MOCK	7.5 ug MOCK	15 ug MOCK
0	528	572	528	644	584	540	704	496	512	660	644	600	693	594	483	528		13024	15686	14010	16641
83	484	628	672	704	572	616	732	572	512	672	584	540	693	615	561	582		16426	15998	17156	15774
166	496	688	644	776	600	644	880	600	600	704	716	600	747	669	570	648		15818	19136	15652	13437
250	644	732	616	732	716	644	776	556	584	776	688	572	801	669	582	582		17514	12718	12686	14070
333	556	628	688	760	732	660	820	540	644	716	732	540	780	693	537	615
417	628	760	704	792	628	704	848	600	584	776	660	540	813	669	570	615
500	556	760	672	792	716	716	864	584	600	748	732	540	792	747	561	681
584	572	748	748	748	704	716	820	584	616	792	748	572	780	726	648	636
667	572	748	704	848	760	704	820	528	716	748	760	600	780	681	570	660
751	644	820	732	864	704	732	880	556	628	792	616	688	747	759	615	648
834	616	760	644	760	760	776	908	600	584	820	704	540	735	702	615	669
917	584	804	732	836	660	792	924	584	572	760	660	528	801	660	615	603
1001	628	760	704	804	760	688	864	584	600	748	660	572	768	702	582	603
1085	600	820	748	776	644	704	820	540	584	792	732	584	726	735	615	615
1168	528	716	628	836	660	732	836	584	716	660	732	572	726	726	594	669
1252	616	748	704	732	688	688	804	572	672	792	704	556	747	726	561	570
1336	572	672	760	792	716	776	864	540	628	792	748	512	669	714	648	603
1420	556	660	672	776	716	704	848	528	628	760	672	556	648	669	627	603
1503	484	716	716	792	672	732	864	556	584	716	716	528	702	660	594	582
1587	528	628	716	660	704	704	792	528	628	688	600	528	648	636	603	615
1671	616	660	628	688	672	628	820	496	644	748	616	512	636	693	582	603
1755	572	732	732	716	672	660	776	468	616	704	628	468	615	627	549	570
1839	452	644	660	672	616	716	836	528	528	748	644	512	660	669	549	537
1922	512	616	660	672	644	584	776	484	572	748	556	452	561	660	495	594
Experiment 3 - cAMP levels (RLU) in HEK DeltaGq/11 cells																		Experiment 3 - cAMP levels (AUC) in HEK DeltaGq/11 cells
Time (s)	0 ug MOCK				3.75 ug MOCK				7.5 ug MOCK				15 ug MOCK					0 ug MOCK	3.5 ug MOCK	7.5 ug MOCK	15 ug MOCK
0	584	628	836	672	704	644	600	688	603	495	471	570	660	704	704	748		13462	17484	16805	16776
83	572	748	836	644	732	628	644	688	726	582	516	660	776	716	688	804		17692	16888	12737	18320
166	572	748	936	716	760	704	672	688	747	537	528	636	776	836	748	716		20022	15870	11633	15870
250	600	836	936	776	776	732	716	704	768	594	582	627	732	820	732	836		16340	15922	14589	19154
333	616	760	936	748	792	760	672	760	759	594	594	627	716	792	732	908
417	584	848	924	748	836	792	732	628	792	561	570	747	760	864	716	880
500	628	776	892	804	836	748	716	792	768	561	561	702	804	924	760	820
584	572	820	924	760	760	760	748	792	792	603	537	669	760	776	836	892
667	584	804	980	792	864	792	704	748	759	594	528	636	864	848	760	848
751	644	848	924	732	792	848	820	776	801	648	483	648	732	892	760	968
834	660	748	908	760	820	776	716	704	768	582	504	615	760	836	748	936
917	628	820	880	760	804	760	716	688	801	594	504	660	836	836	716	848
1001	572	880	880	688	820	748	704	688	768	537	528	627	820	848	732	864
1085	556	776	892	688	748	716	672	672	693	594	516	648	760	820	688	848
1168	600	804	820	660	792	688	748	688	735	603	471	681	732	836	628	836
1252	628	760	848	688	748	760	716	628	681	582	483	570	716	820	644	792
1336	572	836	892	672	732	804	704	688	735	561	483	681	748	732	688	836
1420	528	688	880	748	732	644	688	644	669	504	495	582	672	732	628	792
1503	572	748	776	660	748	776	628	644	735	516	483	603	672	820	600	848
1587	572	672	776	688	628	704	660	716	669	483	438	603	628	716	628	732
1671	628	688	804	600	672	660	644	616	669	462	438	648	660	716	616	836
1755	556	732	820	660	716	688	600	644	747	516	462	660	600	748	584	776
1839	484	672	760	704	688	748	628	660	603	450	462	516	600	704	600	732
1922	484	732	760	616	672	660	644	644	636	462	462	516	644	672	572	864

## Sheet: DeltaG12 13 cells
Supplementary Figure 5
Panel A	cAMP measurement in pGlo.HEK293 transiently transfected with increasing concentrations (0, 3.75, 7.5 and 15ug) of MOCK in HEK WT, deltaGs, deltaGq/11, deltaG12/13 and deltaG cells
	3 independent experiments (n=4 replicates/condition)
Experiment 1 - cAMP levels (RLU) in HEK DeltaG12/13 cells																		Experiment 1 - cAMP levels (AUC) in HEK DeltaG12/13 cells
Time (s)	0 ug MOCK				3.75 ug MOCK				7.5 ug MOCK				15 ug MOCK					0 ug MOCK	3.5 ug MOCK	7.5 ug MOCK	15 ug MOCK
0	580	660	660	580	726	880	814	968	638	880	638	726	726	880	814	638		12450	13233	13431	13497
83	660	660	740	440	638	572	726	726	726	572	726	638	638	484	638	572		12390	13134	13695	13310
166	660	580	740	580	484	726	484	726	638	572	638	572	638	572	638	572		12030	12837	14641	13013
250	580	660	660	580	726	726	638	726	638	638	726	638	572	572	572	726		12550	13849	13343	13475
333	580	520	580	660	814	814	572	814	572	484	814	572	726	572	638	572
417	520	520	580	520	572	572	572	396	814	638	638	638	572	638	638	638
500	580	660	520	800	572	484	396	726	726	572	638	638	726	572	638	572
584	520	360	580	740	572	572	572	572	638	726	880	638	638	638	638	726
667	520	580	580	520	572	638	572	638	726	726	638	814	484	638	484	572
751	740	520	580	440	726	484	572	638	572	638	572	726	572	726	572	572
834	660	440	520	520	638	638	638	484	572	572	638	638	814	572	396	572
917	580	440	300	520	572	638	638	638	484	638	1056	572	572	638	484	572
1001	520	580	520	520	880	484	638	396	638	572	330	638	484	638	880	484
1085	520	740	520	660	484	638	572	638	396	572	484	572	726	638	484	396
1168	360	660	520	580	638	484	638	484	484	638	572	484	484	638	638	726
1252	660	880	360	580	396	484	638	638	396	396	572	484	484	484	638	572
1336	440	520	520	520	484	484	396	572	638	572	638	484	572	572	396	484
1420	520	360	580	520	484	572	638	638	572	572	572	484	484	484	572	572
1503	440	440	440	660	638	396	396	572	484	572	726	484	572	572	572	572
1587	360	360	660	440	572	638	484	572	572	638	572	572	572	484	484	572
1671	520	440	300	440	330	396	396	484	572	572	572	484	484	484	484	572
1755	520	520	360	360	396	638	572	396	396	484	638	484	484	484	484	968
1839	520	360	360	440	484	330	396	572	572	572	396	484	638	572	396	330
1922	360	520	360	440	396	572	572	638	572	638	572	484	396	396	484	484
Experiment 2 - cAMP levels (RLU) in HEK DeltaG12/13 cells																		Experiment 2 - cAMP levels (AUC) in HEK DeltaG12/13 cells
Time (s)	0 ug MOCK				3.75 ug MOCK				7.5 ug MOCK				15 ug MOCK					0 ug MOCK	3.5 ug MOCK	7.5 ug MOCK	15 ug MOCK
0	968	880	726	726	726	638	726	880	638	726	726	638	880	726	814	726		13750	14333	13926	13816
83	726	572	572	726	880	638	880	814	814	638	726	572	726	638	814	638		12980	14531	13739	13167
166	726	638	638	638	726	880	968	572	726	572	726	814	726	572	638	1056		13002	13618	13629	14014
250	572	572	572	638	968	814	484	638	638	814	814	726	638	638	814	814		13387	13376	13871	13123
333	638	726	638	572	572	572	572	726	572	484	726	814	572	726	638	572
417	572	572	484	638	726	638	484	638	638	572	484	726	572	572	638	638
500	572	638	638	484	814	726	572	638	484	638	638	726	726	484	572	484
584	572	638	484	572	572	638	572	638	484	572	484	638	572	484	638	638
667	638	638	726	484	572	726	572	572	638	572	572	396	638	484	814	396
751	572	484	396	396	638	572	638	396	726	572	484	638	638	572	484	638
834	396	396	968	572	572	638	572	484	484	638	726	638	638	814	572	572
917	726	638	572	572	638	572	638	814	880	638	484	572	572	572	484	396
1001	726	572	396	638	572	638	396	484	638	638	638	638	638	638	484	726
1085	572	572	396	484	572	572	638	484	484	638	396	572	572	572	638	484
1168	572	572	572	726	484	572	638	572	572	572	726	484	638	638	638	572
1252	638	484	396	638	572	638	396	484	572	726	572	484	638	484	572	396
1336	814	638	726	572	484	638	484	572	638	484	572	726	484	484	572	484
1420	484	330	572	484	484	484	726	330	572	638	484	484	484	396	572	638
1503	484	572	638	572	572	638	572	572	572	484	572	396	484	484	572	396
1587	572	638	396	638	638	638	484	572	638	572	396	484	572	638	638	484
1671	484	396	484	814	572	572	638	484	484	572	638	638	638	572	572	484
1755	484	484	572	396	572	726	638	572	396	572	638	572	484	572	484	396
1839	484	484	396	484	484	396	572	638	638	484	572	572	484	484	396	572
1922	484	572	814	572	572	572	242	484	638	572	396	484	484	572	726	572
Experiment 3 - cAMP levels (RLU) in HEK DeltaG12/13 cells																		Experiment 3 - cAMP levels (AUC) in HEK DeltaG12/13 cells
Time (s)	0 ug MOCK				3.75 ug MOCK				7.5 ug MOCK				15 ug MOCK					0 ug MOCK	3.5 ug MOCK	7.5 ug MOCK	15 ug MOCK
0	638	814	880	572	726	880	814	638	1056	814	726	638	726	638	814	880		13508	14157	14058	14432
83	638	814	726	572	814	638	880	572	814	638	638	880	638	726	968	572		13673	14025	13805	14773
166	638	726	572	638	880	814	638	572	814	814	814	726	726	638	638	572		13739	14399	14135	14443
250	572	638	726	572	484	638	726	638	638	572	638	638	814	726	572	638		13354	14025	13970	13376
333	638	726	572	968	726	638	638	880	638	572	726	572	814	1056	484	572
417	880	572	814	638	572	572	638	726	572	638	638	638	638	814	572	726
500	726	484	726	484	726	726	814	726	726	572	638	726	572	638	638	638
584	638	572	638	572	880	726	572	726	726	726	1056	572	572	572	572	814
667	814	484	726	484	484	638	814	726	572	638	638	638	572	726	638	638
751	572	572	638	726	572	638	638	572	484	484	484	572	572	638	726	880
834	572	638	396	726	814	638	638	572	638	484	572	572	726	572	638	330
917	572	726	396	484	484	484	572	484	638	726	396	484	638	638	726	572
1001	572	638	572	726	484	572	484	572	726	814	484	572	638	638	726	572
1085	572	484	638	484	572	572	638	638	638	484	726	484	726	814	396	726
1168	572	396	572	396	572	572	638	484	484	484	638	638	484	638	726	484
1252	396	572	638	572	572	396	726	396	572	572	726	814	572	484	880	484
1336	572	814	638	484	572	484	484	572	484	396	484	726	726	638	484	572
1420	638	484	572	572	572	638	638	726	396	814	484	484	484	638	572	484
1503	572	572	638	484	726	572	572	572	638	572	638	484	638	484	638	396
1587	572	572	396	484	638	484	638	638	638	484	484	572	572	484	572	484
1671	396	572	396	726	396	484	484	638	484	484	484	484	484	484	572	484
1755	330	484	572	638	484	572	484	396	484	572	572	484	572	484	572	484
1839	572	484	572	396	484	726	396	638	484	572	572	572	572	638	484	572
1922	330	484	330	484	572	726	484	484	484	572	484	638	638	572	484	484

## Sheet: DeltaG cells
Supplementary Figure 5
Panel A	cAMP measurement in pGlo.HEK293 transiently transfected with increasing concentrations (0, 3.75, 7.5 and 15ug) of MOCK in HEK WT, deltaGs, deltaGq/11, deltaG12/13 and deltaG cells
	3 independent experiments (n=4 replicates/condition)
Experiment 1 - cAMP levels (RLU) in HEK DeltaG cells																		Experiment 1 - cAMP levels (AUC) in HEK DeltaG cells
Time (s)	0 ug MOCK				3.75 ug MOCK				7.5 ug MOCK				15 ug MOCK					0 ug MOCK	3.5 ug MOCK	7.5 ug MOCK	15 ug MOCK
0	1056	1210	726	726	880	726	726	880	880	880	880	968	1452	968	968	1056		14586	15224	14069	15015
83	726	726	638	814	814	880	814	814	726	726	814	572	638	638	968	726		15191	15257	15510	15103
166	880	968	814	638	726	880	880	814	638	638	880	726	726	638	638	814		14883	15301	15840	14608
250	726	572	814	968	968	638	726	726	572	638	726	814	638	880	726	638		14751	14080	14608	15224
333	638	638	726	572	726	638	572	638	726	814	814	572	638	726	726	814
417	572	726	638	572	572	638	638	726	880	726	726	814	572	638	726	638
500	880	638	814	814	638	726	726	638	726	638	814	726	814	1122	638	726
584	572	638	968	726	726	638	814	814	638	814	726	638	726	638	484	638
667	638	726	638	726	726	814	638	638	638	726	880	572	638	572	638	638
751	572	726	572	638	814	726	638	572	638	726	880	726	814	638	814	880
834	726	726	638	726	572	726	880	638	572	814	814	726	638	638	572	572
917	572	638	638	572	572	484	572	638	726	880	638	484	638	638	572	572
1001	726	484	484	484	814	638	638	726	572	726	572	572	572	726	726	484
1085	638	726	638	572	638	968	814	572	572	484	726	638	638	726	638	726
1168	726	484	572	814	572	572	572	484	572	814	572	726	572	638	638	814
1252	572	638	484	572	638	968	572	396	484	572	814	484	572	638	572	572
1336	572	572	572	880	638	638	572	484	638	572	572	572	484	572	638	638
1420	638	726	814	638	880	572	484	484	484	484	396	484	572	484	572	484
1503	484	572	484	572	484	484	726	484	572	726	572	572	814	572	330	814
1587	638	638	638	484	572	572	726	572	396	572	484	726	572	572	572	484
1671	484	726	638	484	484	572	726	396	484	638	572	572	484	638	638	484
1755	396	572	572	484	484	484	572	572	572	572	638	638	572	396	484	726
1839	396	484	484	396	484	396	396	572	484	572	572	484	638	572	572	572
1922	572	484	484	484	484	484	484	484	638	396	396	572	638	638	484	484
Experiment 2 - cAMP levels (RLU) in HEK DeltaG cells																		Experiment 2 - cAMP levels (AUC) in HEK DeltaG cells
Time (s)	0 ug MOCK				3.75 ug MOCK				7.5 ug MOCK				15 ug MOCK					0 ug MOCK	3.5 ug MOCK	7.5 ug MOCK	15 ug MOCK
0	814	880	726	1056	880	726	1056	814	814	814	814	880	814	814	814	726		15851	16357	14971	15004
83	880	814	638	814	814	1298	638	726	726	968	814	814	814	638	880	880		14366	15455	14883	15345
166	726	880	814	726	1056	880	968	968	968	880	572	638	638	814	814	638		14674	15290	14806	15477
250	880	638	1056	638	726	880	814	880	968	1056	638	726	814	814	880	726		15290	15323	14487	15180
333	814	572	880	814	638	726	880	638	726	638	814	814	638	726	814	814
417	880	814	572	572	726	726	814	726	814	638	880	726	638	726	726	638
500	726	638	726	726	814	572	638	638	638	638	880	726	814	726	572	814
584	726	726	726	1210	638	726	484	726	814	638	638	726	638	814	572	638
667	726	638	572	638	880	572	484	484	572	880	638	638	726	638	638	814
751	726	638	484	572	814	726	572	814	814	726	638	484	814	638	814	880
834	726	814	638	638	814	638	572	726	572	638	484	572	726	638	638	572
917	572	484	572	814	814	638	726	572	572	572	638	814	572	638	572	638
1001	638	880	726	572	638	484	638	638	572	572	484	572	880	814	726	726
1085	484	484	484	572	638	638	726	572	726	638	880	726	638	484	484	638
1168	484	484	572	484	814	484	572	638	484	572	484	638	572	638	572	572
1252	726	638	572	330	726	638	726	638	638	572	572	572	638	572	572	572
1336	814	638	484	572	484	572	638	572	572	638	638	484	638	638	572	572
1420	572	572	726	484	572	572	572	484	396	638	396	484	638	484	638	484
1503	572	572	726	572	726	484	572	638	484	396	814	484	484	638	638	484
1587	572	396	572	638	572	572	726	484	396	396	572	484	396	638	572	484
1671	638	396	638	638	638	572	572	726	814	484	484	572	396	638	638	638
1755	484	396	330	814	572	572	572	814	484	484	638	396	484	572	726	638
1839	638	572	484	638	484	638	572	572	572	572	484	638	638	726	726	638
1922	880	484	638	572	638	968	572	484	484	484	638	638	726	572	572	638
Experiment 3 - cAMP levels (RLU) in HEK DeltaG cells																		Experiment 3 - cAMP levels (AUC) in HEK DeltaG cells
Time (s)	0 ug MOCK				3.75 ug MOCK				7.5 ug MOCK				15 ug MOCK					0 ug MOCK	3.5 ug MOCK	7.5 ug MOCK	15 ug MOCK
0	880	880	726	726	880	638	638	968	814	814	968	880	726	1122	726	880		15543	14443	13871	14894
83	638	814	726	814	726	814	814	572	638	880	814	880	638	968	814	880		15246	14289	14652	16940
166	1056	726	814	638	638	968	726	726	638	572	1122	638	814	1452	968	814		14773	14047	15004	15477
250	880	638	638	814	726	572	726	880	726	638	726	726	814	638	880	726		14531	13992	14102	14894
333	726	572	814	814	638	814	638	572	638	638	726	726	572	726	726	572
417	572	572	814	726	638	572	726	726	726	572	726	572	726	880	638	638
500	726	814	572	880	638	484	814	572	572	880	726	880	814	814	814	726
584	726	880	638	726	638	484	638	638	638	726	814	814	638	726	814	814
667	638	968	726	484	726	638	638	572	638	726	572	726	638	638	638	572
751	638	572	638	572	572	638	572	572	572	484	726	726	726	638	572	638
834	638	484	726	572	638	726	572	638	572	638	726	638	572	638	726	638
917	814	572	572	638	638	638	572	726	726	726	396	638	638	572	814	726
1001	726	814	484	814	638	638	572	484	572	572	572	484	572	880	638	572
1085	572	572	638	638	572	396	484	572	484	484	484	572	572	638	638	572
1168	572	726	638	638	726	572	484	572	484	638	572	572	638	814	572	638
1252	572	726	484	484	572	638	396	638	638	484	726	396	726	638	572	572
1336	572	638	484	484	572	572	484	484	638	638	572	484	572	484	484	572
1420	814	638	726	484	484	638	638	638	484	726	572	396	638	726	572	572
1503	572	484	572	572	726	726	726	572	638	638	572	572	484	572	638	572
1587	638	638	572	726	484	484	572	484	484	484	572	572	726	638	572	572
1671	638	638	572	572	484	572	572	572	396	726	396	484	638	638	726	484
1755	638	484	638	484	638	572	484	484	726	572	484	396	572	484	572	572
1839	572	638	638	396	484	572	638	572	638	484	638	484	484	814	484	726
1922	330	396	572	396	814	484	484	484	396	638	572	572	638	726	484	572

## Sheet: Mean cAMP - All cells
Supplementary Figure 5
Panel A	cAMP measurement in pGlo.HEK293 transiently transfected with increasing concentrations (0, 3.75, 7.5 and 15ug) of MOCK in HEK WT, deltaGs, deltaGq/11, deltaG12/13 and deltaG cells
	3 independent experiments (n=4 replicates/condition)
cAMP levels - AUC - Mean all experiments
	0µg MOCK												Mean (0µg MOCK)	Standard deviation (SD)	SEM
WT	17630	17791	18709	19326	17155	16951	17149	17495	17594	17895	18254	16313	17688.5	806.629	232.854
DeltaGs	17274	16242	16620	16886	17090	15305	15247	15443	16981	17052	15533	16296	16330.8	766.423	221.247
DeltaGq/11	15294	15235	15702	14836	13024	16426	15818	17514	13462	17692	20022	16340	15947.1	1893.85	546.709
DeltaG12/13	12450	12390	12030	12550	13750	12980	13002	13387	13508	13673	13739	13354	13067.8	592.224	170.96
DeltaGtot	14586	15191	14883	14751	15851	14366	14674	15290	15543	15246	14773	14531	14973.8	449.109	129.647
																		cAMP levels - AUC - Mean all experiments
	3.75 µg MOCK												Mean (3.75µg MOCK)	Standard deviation (SD)	SEM			Mock plasmid (ug/well)	Mean (WT)	SEM(WT)	Mean (DeltaGs)	SEM (DeltaGs)	Mean (DeltaGq/11)	SEM (DeltaGq/11)	Mean (DeltaG12/13)	SEM (DeltaG12/13)	Mean (DeltaG)	SEM (DeltaG)
WT	17823	18053	17219	19773	17007	17606	17259	16673	18283	17578	16991	17860	17677.1	813.716	234.9			0	17688.5	232.854	16330.8	221.247	15947.1	546.709	13067.8	170.96	14973.8	129.647
DeltaGs	17386	16455	15673	15991	16577	15158	15773	15971	17165	16965	17744	16564	16451.8	770.333	222.376			3.75	17677.1	234.9	16451.8	222.376	14920.8	720	13793.1	158.427	14921.5	212.422
DeltaGq/11	13518	10523	12403	12903	15686	15998	19136	12718	17484	16888	15870	15922	14920.8	2494.15	720			7.5	17585.5	226.595	17087.2	398.316	15105.3	604.963	13853.6	98.8745	14733.6	166.331
DeltaG12/13	13233	13134	12837	13849	14333	14531	13618	13376	14157	14025	14399	14025	13793.1	548.808	158.427			15	17596.8	246.034	18243.2	494.012	16337.8	522.756	13703.2	169.425	15263.4	169.102
DeltaGtot	15224	15257	15301	14080	16357	15455	15290	15323	14443	14289	14047	13992	14921.5	735.85	212.422
	7.5 µg MOCK												Mean (7.5µg MOCK)	Standard deviation (SD)	SEM
WT	17217	18165	16225	16834	16553	17659	17162	17895	18507	18031	18709	18069	17585.5	784.948	226.595
DeltaGs	17805	18836	16732	18360	16498	15173	15435	14634	18154	18077	17492	17850	17087.2	1379.81	398.316
DeltaGq/11	14855	17973	17863	15305	14010	17156	15652	12686	16805	12737	11633	14589	15105.3	2095.65	604.963
DeltaG12/13	13431	13695	14641	13343	13926	13739	13629	13871	14058	13805	14135	13970	13853.6	342.511	98.8745
DeltaGtot	14069	15510	15840	14608	14971	14883	14806	14487	13871	14652	15004	14102	14733.6	576.186	166.331
	15 µg MOCK												Mean (15µg MOCK)	Standard deviation (SD)	SEM
WT	17819	16736	16517	17778	17763	17050	16703	16845	19247	18505	18458	17741	17596.8	852.285	246.034
DeltaGs	19373	19929	18702	20351	16129	16560	16106	16173	17920	20504	17628	19544	18243.2	1711.31	494.012
DeltaGq/11	16818	14320	18685	16188	16641	15774	13437	14070	16776	18320	15870	19154	16337.8	1810.88	522.756
DeltaG12/13	13497	13310	13013	13475	13816	13167	14014	13123	14432	14773	14443	13376	13703.2	586.904	169.425
DeltaGtot	15015	15103	14608	15224	15004	15345	15477	15180	14894	16940	15477	14894	15263.4	585.785	169.102
