# Supplementary material for: GPR101 drives growth hormone hypersecretion and gigantism in mice via constitutive activation of Gs and Gq/11
Source: Nat Commun. 2020 Sep 21;11:4752. doi: 10.1038/s41467-020-18500-x (PMC7506554; doi:10.1038/s41467-020-18500-x)
Supplement: Supplementary file 4 — Source Data [file 41467_2020_18500_MOESM4_ESM.zip › Source Data/Source data - Supplementary Figure 5 - Panel F (right).xlsx]

## Sheet: Feuil1
Supplementary Figure S5
Panel F	Effect of PTX on ERK1/2 phosphorylation in HEK Delta G proteins
	n=4 independent experiments
Right Panel: Quantification of the PhosphoERK/TotalERK ratio in HEK deltaGtot transfected with GPR101 or MOCK
HEK delta G cells were treated with vehicle or PTX
	Experiment 1					Expriment 2					Expriment 3					Expriment 4
		Phospho-ERK	Total ERK	Ratio PhosphoERK/Total ERK			Phospho-ERK	Total ERK	Ratio PhosphoERK/Total ERK			Phospho-ERK	Total ERK	Ratio PhosphoERK/Total ERK			Phospho-ERK	Total ERK	Ratio PhosphoERK/Total ERK
	Mock	26492.5	37366.9	0.708982		Mock	35907.4	37505.5	0.957389		Mock	33688.8	31233.9	1.0786		Mock	35188.9	30700.6	1.1462
	Mock + PTX	2510.16	29761.3	0.0843431		Mock + PTX	4676.03	30441.5	0.153607		Mock + PTX	779.941	34235.9	0.0227813		Mock + PTX	554.82	27625.9	0.0200833
	GPR101	31109.4	30526.3	1.0191		GPR101	28096.5	22789.5	1.23287		GPR101	28133.3	31146.5	0.903259		GPR101	24212.7	25666.3	0.943367
	GPR101 + PTX	1118.7	38464.8	0.0290837		GPR101 + PTX	3291.38	24282.2	0.135547		GPR101 + PTX	801.163	27250.6	0.0293999		GPR101 + PTX	152.607	31505.1	0.00484389
		Mean Ratio PhosphoERK/Total ERK	SD	SEM
	Mock	0.972792	0.192438	0.096219
	Mock + PTX	0.0702037	0.0630264	0.0315132
	GPR101	1.02465	0.146889	0.0734444
	GPR101 + PTX	0.0497186	0.0583635	0.0291817
