# Supplementary material for: GPR101 drives growth hormone hypersecretion and gigantism in mice via constitutive activation of Gs and Gq/11
Source: Nat Commun. 2020 Sep 21;11:4752. doi: 10.1038/s41467-020-18500-x (PMC7506554; doi:10.1038/s41467-020-18500-x)
Supplement: Supplementary file 4 — Source Data [file 41467_2020_18500_MOESM4_ESM.zip › Source Data/Source data - Figure 2 - Panel C.xlsx]

## Sheet: % Total FAT mass
	Figure 2	Quantification of the percentage of FAT mass of WT (+/+) and GhrhrGpr101 (+/T) mice
	Panel C	Males - 27 week old
		n=6 mice/group
		Percentage of FAT = FAT volume*100/ Total body volume
	Line	Number of mouse	Sexe	Genotype	Age (week)	Volume FAT (ccm)	Volume Total body (ccm)	% FAT
	1	1	M	+/+	27	2.67241	23.644	11.3027
	1	2	M	+/+	27	3.78318	26.4739	14.2902
	1	3	M	+/+	27	3.18982	23.7259	13.4445
	1	4	M	+/+	27	3.24567	26.389	12.2993
	1	5	M	+/+	27	3.32156	23.5829	14.0846
	1	6	M	+/+	27	3.35782	26.6672	12.5916
	1	1	M	+/T	27	2.06212	25.5816	8.06095
	1	2	M	+/T	27	2.53889	25.6724	9.88958
	1	3	M	+/T	27	2.01552	24.0167	8.39218
	1	4	M	+/T	27	2.12357	24.1342	8.79899
	1	5	M	+/T	27	2.00958	25.5562	7.86336
	1	6	M	+/T	27	2.06892	25.4998	8.11348
			Mean (% FAT)	Standard deviation (SD)	SEM
		+/+	13.0021	1.14693	0.468232
		+/T	8.51976	0.745262	0.304252
