# Supplementary material for: GPR101 drives growth hormone hypersecretion and gigantism in mice via constitutive activation of Gs and Gq/11
Source: Nat Commun. 2020 Sep 21;11:4752. doi: 10.1038/s41467-020-18500-x (PMC7506554; doi:10.1038/s41467-020-18500-x)
Supplement: Supplementary file 4 — Source Data [file 41467_2020_18500_MOESM4_ESM.zip › Source Data/Source data - Supplementary Figure 4 - Panel A.xlsx]

## Sheet: Ghrh
Supplementary Figure 4: Expression of hormones and receptors in the pituitary and hypothalamus of transgenic mice
Panel A: mRNA expression of Ghrh in the hypothalamus of WT (+/+) and GhrhrGpr101 (+/T) mice
	Males - Age: 27-week old
	n=5 mice/group
	Samples are tested in duplicates
Sample	C1T Gapdh	C2T Gapdh	C3T Gapdh	C1T Ghrh	C2T Ghrh	C3T Ghrh
Sample 1 - (+/T)	19.2	18.9	18.9	25.02	25.54	25.13
Sample 2 - (+/T)	19.31	19.42	19.64	25.87	25.34	25.33
Sample 3 - (+/T)	19.22	19.34	19.11	26.45	26.14	26.09
Sample 4 - (+/T)	18.97	19.04	19.1	25.08	25.45	25.41
Sample 5 - (+/T)	19.14	19.32	19.26	25.32	24.97	25
Sample 1 - (+/+)	19.8	20.2	19.9	26.02	26.34	26.51
Sample 2 - (+/+)	19.33	19.47	19.51	26.21	26.24	26.09
Sample 3 - (+/+)	19.05	18.99	19.13	25.54	25.76	25.86
Sample 4 - (+/+)	19.23	19.3	19	26.09	25.78	25.88
Sample 5 - (+/+)	19.87	19.65	19.51	25.87	26.13	26.44
Mean					delta CT Ghrh (Ghrh-Gapdh)
Sample	CT Gapdh	CT Ghrh			+/+	+/T
Sample 1 - (+/T)	19	25.23			6.32333	6.23
Sample 2 - (+/T)	19.4567	25.5133			6.74333	6.05667
Sample 3 - (+/T)	19.2233	26.2267			6.66333	7.00333
Sample 4 - (+/T)	19.0367	25.3133			6.74	6.27667
Sample 5 - (+/T)	19.24	25.0967			6.47	5.85667
Sample 1 - (+/+)	19.9667	26.29		Mean	6.588	6.28467
Sample 2 - (+/+)	19.4367	26.18
Sample 3 - (+/+)	19.0567	25.72
Sample 4 - (+/+)	19.1767	25.9167			delta delta CT			Pour metter SEM pour le Ctrl
Sample 5 - (+/+)	19.6767	26.1467			+/+	+/T	2-ddCT (+/T)	2-dCT (+/+)
						-0.358	1.28165	0.0124878	1.19333
						-0.531333	1.44526	0.00933371	0.891924
						0.415333	0.749846	0.0098659	0.94278
						-0.311333	1.24085	0.0093553	0.893988
						-0.731333	1.66017	0.0112807	1.07798
				Mean			1.27556	0.0104647	1
				SEM			0.150722		0.0590128
					Mean	SEM
				+/+	1	0.0590128
				+/T	1.27556	0.150722
