# Supplementary material for: GPR101 drives growth hormone hypersecretion and gigantism in mice via constitutive activation of Gs and Gq/11
Source: Nat Commun. 2020 Sep 21;11:4752. doi: 10.1038/s41467-020-18500-x (PMC7506554; doi:10.1038/s41467-020-18500-x)
Supplement: Supplementary file 4 — Source Data [file 41467_2020_18500_MOESM4_ESM.zip › Source Data/Source data - Figure 3 - Panel C.xlsx]

## Sheet: Ki-67 index
Figure 3	Quantification of the Ki-67 labeling index in pituitary sections of WT (+/+) and GhrhrGpr101 (+/T) mice
Panel C	Males - Age: 27-week old
Immunohistochemical staining of the anterior pituitary sections with the cell proliferation marker Ki-67 in WT (+/+) and GhrhrGpr101 (+/T) mice
Anterior pituitary (+/+)					Anterior pituitary (+/T)
Scale bar: 15µm
x40 magnification - FSX100 microscope
The arrows indicated the Ki-67-positive nuclei staining
Primary antibody: rabbit polyclonal anti-Ki-67 antibody (Merck, Cat. No AB9260) (dilution 1:300)
Secondary antibody detection system: Rabbit Specific HRP/DAB (ABC) Detection IHC kit (abcam, Cat. No ab64264)
Quantification of the Ki-67 labeling index in pituitary sections of 27-week old of WT (+/+) and GhrhrGpr101 (+/T) mice
Ki-67 index = number of Ki67 positive cells among the total number of cells
Count 11 area/slide section
Mouse (+/+)	Number of positive cells	Total number of resting cells	Ki-67 index = Number of positive cells/Total number of resting cells	Ki-67 index (%)		Mouse (+/T)	Number of positive cells	Total number of resting cells	Ki-67 index = Number of positive cells/Total number of resting cells	Ki-67 index (%)
Area 1	9	214	0.0420561	4.20561		Area 1	3	154	0.0194805	1.94805
Area 2	10	220	0.0454545	4.54545		Area 2	15	238	0.0630252	6.30252
Area 3	5	170	0.0294118	2.94118		Area 3	5	260	0.0192308	1.92308
Area 4	8	167	0.0479042	4.79042		Area 4	10	211	0.0473934	4.73934
Area 5	2	152	0.0131579	1.31579		Area 5	5	167	0.0299401	2.99401
Area 6	13	209	0.062201	6.2201		Area 6	7	155	0.0451613	4.51613
Area 7	11	187	0.0588235	5.88235		Area 7	5	187	0.026738	2.6738
Area 8	4	181	0.0220994	2.20994		Area 8	14	190	0.0736842	7.36842
Area 9	16	177	0.0903955	9.03955		Area 9	11	162	0.0679012	6.79012
Area 10	5	159	0.0314465	3.14465		Area 10	10	202	0.049505	4.9505
Area 11	6	175	0.0342857	3.42857		Area 11	4	200	0.02	2
		Mean Ki-67 index (%)	Standard deviation (SD)	SEM
	+/+	4.77236	2.14853	0.647806
	+/T	4.6206	2.02489	0.610526
