# Supplementary material for: GPR101 drives growth hormone hypersecretion and gigantism in mice via constitutive activation of Gs and Gq/11
Source: Nat Commun. 2020 Sep 21;11:4752. doi: 10.1038/s41467-020-18500-x (PMC7506554; doi:10.1038/s41467-020-18500-x)
Supplement: Supplementary file 4 — Source Data [file 41467_2020_18500_MOESM4_ESM.zip › Source Data/Source data - Supplementary Figure 1 - Panel F.xlsx]

## Sheet: FLAG-GPR101
	Supplementary Figure 1: Validation of functional expression of Gpr101 in a transgenic mouse model
	Panel F	mRNA expression of FLAG-Gpr101 in the embryo and pituitary (juvenile and adult) of GhrhrGpr101 mice
		Males
		Embryos (E16.5) - Juvenile ( age 3 weeks) - adult (age 27 weeks)
		n=5 mice/group
		Samples are tested in triplicates
Sample	C1T Gapdh	C2T Gapdh	C3T Gapdh	C1T FLAG-Gpr101	C2T FLAG-Gpr101	C3T FLAG-Gpr101
Embryo 1 - (+/T)	19.05	19.23	19.26	29.85	29.62	29.93
Embryo 2 - (+/T)	19.34	19.16	19.51	30.14	30.03	29.97
Embryo 3 - (+/T)	19.02	18.94	19.12	30.31	30.13	30.16
Embryo 4 - (+/T)	19.06	19.11	19.26	29.61	29.51	29.82
Embryo 5 - (+/T)	19.57	19.68	19.81	29.71	29.88	29.99
Juvenile 1 - (+/T)	19.38	20.12	19.19	29.621	29.2	29.12
Juvenile 2 - (+/T)	19.23	19.37	19.41	29.86	29	29.02
Juvenile 3 - (+/T)	19.05	19.23	19.19	29.87	29.8	29.87
Juvenile 4 - (+/T)	19.11	19.31	19.05	29.99	29.94	29.04
Juvenile 5 - (+/T)	19.67	19.51	19.72	29.12	29.73	29.54
Adult 1 - (+/T)	19.45	18.59	18.69	29.12	29.13	29.31
Adult 2 - (+/T)	19.11	19.12	19.24	28.78	28.75	28.94
Adult 3 - (+/T)	19.32	19.14	19.19	29.67	29.53	29.88
Adult 4 - (+/T)	19.36	19.14	19.01	29.01	29.2	29.12
Adult 5 - (+/T)	19.45	19.46	19.15	29.5	29.16	29.31
Mean					delta CT FLAG-Gpr101 (FLAG-Gpr101 -Gapdh)
Sample	CT Gapdh	CT FLAG-Gpr101			Adult (+/T)	Juvenile (+/T)	Embryo (+/T)
Embryo 1 - (+/T)	19.18	29.8			10.2767	9.75033	10.62
Embryo 2 - (+/T)	19.3367	30.0467			9.66667	9.95667	10.71
Embryo 3 - (+/T)	19.0267	30.2			10.4767	10.69	11.1733
Embryo 4 - (+/T)	19.1433	29.6467			9.94	10.5	10.5033
Embryo 5 - (+/T)	19.6867	29.86			9.97	9.83	10.1733
Juvenile 1 - (+/T)	19.5633	29.3137		Mean	10.066	10.1454	10.636
Juvenile 2 - (+/T)	19.3367	29.2933
Juvenile 3 - (+/T)	19.1567	29.8467
Juvenile 4 - (+/T)	19.1567	29.6567			delta delta CT					Pour metter SEM pour le Ctrl
Juvenile 5 - (+/T)	19.6333	29.4633				Delta delta CT (Juvenile +/T)	2-ddCT (Juvenile +/T)	Delta delta CT (Embryo +/T)	2-ddCT (Embryo +/T)	2-dCT (Adult +/T)
Adult 1 - (+/T)	18.91	29.1867				-0.315667	1.24459	0.554	0.681129	0.000806149	0.847962
Adult 2 - (+/T)	19.1567	28.8233				-0.109333	1.07873	0.644	0.639936	0.00123039	1.29421
Adult 3 - (+/T)	19.2167	29.6933				0.624	0.648869	1.10733	0.464151	0.000701793	0.738194
Adult 4 - (+/T)	19.17	29.11				0.434	0.740207	0.437333	0.738498	0.00101803	1.07084
Adult 5 - (+/T)	19.3533	29.3233				-0.236	1.17772	0.107333	0.928302	0.000997082	1.0488
				Mean			0.978023		0.690403	0.00095069	1
				SEM			0.119578		0.0750773		0.096337
					Mean	SEM
				pit Adult (+/T)	1	0.096337
				pit Juvenile (+/T)	0.978023	0.119578
				Embryo (+/T)	0.690403	0.0750773
