# Supplementary material for: GPR101 drives growth hormone hypersecretion and gigantism in mice via constitutive activation of Gs and Gq/11
Source: Nat Commun. 2020 Sep 21;11:4752. doi: 10.1038/s41467-020-18500-x (PMC7506554; doi:10.1038/s41467-020-18500-x)
Supplement: Supplementary file 4 — Source Data [file 41467_2020_18500_MOESM4_ESM.zip › Source Data/Source data - Figure 1 - Panel H.xlsx]

## Sheet: Height _ Females
Figure 1		Growth curves - Height (cm) of WT (+/+) and GhrhrGpr101 (+/T) mice
Panel H		Females - from 3 to 69 week-old
		n=5-16 mice/group
		Height (cm)
		Female +/+																															Female +/T
	Number of mouse	1	2	3	4	5	6	7	8	9	10	11	12	13	14	15	16	17	18	19	20	21	22	23	24	25	26	27	28	Mean Height (cm) - (+/+)	Standard deviation (SD)	SEM	1	2	3	4	5	6	7	8	9	10	11	12	13	14	15	16	17
Week (w)	3																	7.4	7.2	7.1	7.3	7	7.1							7.18333	0.147196	0.0600925	7.5	7.2	7.3	7.5	7.4	7.2	7.5
	4																	8.2	7.8	7.3	8.1	7.6	7.8							7.8	0.328634	0.134164	7.6	7.4	7.6	7.5	8.1	8	8.1
	5																	8.5	8.6	8.1	8.3	8	8							8.25	0.258844	0.105672	8	7.6	7.9	7.8	8.3	8.1	8.3
	6										8.4	8.4	8.6	8.4	7.9	8.5	8.3	9.1	8.8	8.4	8.6	8.2	8.2							8.44615	0.296129	0.0821314	8.4	7.8	8	8	8.7	8.2	9
	7	8.4	8.1	8.3	8.6	8.1	8.6	8.6	8.6	8.4	8.5	8.7	8.6	8.5							9									8.5	0.235339	0.0628971	8.4	8.2	8.4	8.2	8.7	8.2	9.2
	8	8.6	8.3	8.6	8.7	8.3	8.9	8.8	9	8.7	8.7										9.3									8.71818	0.2892	0.0871969	8.7	8.5	8.6	8	8.8	8.5	9.4
	9	8.7	8.4	8.7	8.7	8.6	9.1	9	9	8.8	8.8										9.3			8.3	8.1	8.4	8.8			8.71333	0.320416	0.0827312	9	8.6	8.6	8.3	9	8.8	9.8							9	9
	10	8.8	8.4	8.8	8.8	8.6	9	9.1	9.2	8.8	8.8													8.4	8.1	8.4	9			8.72857	0.312382	0.0834876								8.2	8.3	8.5	8.5	8.6	8.3	9	9
	11	8.9	8.5	8.8	8.8	8.6	9.2	9.2	9.3	8.9	8.8													8.5	8.2	8.5	9			8.8	0.316228	0.0845154								8.3	8.5	8.7	8.5	8.8	8.5	9.2	9.2
	12	9	8.6	9	9	8.5	9.3	9.3	9.5	9	8.9													8.5	8.4	8.6	9.1	8.5	8.7	8.86875	0.336093	0.0840232								8.5	9	9	9	9	9	9.3	9.2
	13																							8.9	8.4	8.7	9.1	8.6	8.8	8.75	0.242899	0.0991632								8.5	9.1	9	9	9.2	9	9.3	9.3	8.5	9
	14																							9	8.3	8.8	9.3	8.7	8.9	8.83333	0.332666	0.13581																8.5	9
	15																							9	8.3	8.9	9.3	8.7	8.9	8.85	0.333167	0.136015																8.7	9.1
	16																							9.1	8.4	8.9	9.4	8.8	9	8.93333	0.332666	0.13581																8.7	9.1
	17																							9.2	8.4	9	9.4	8.8	9	8.96667	0.34448	0.140633																8.8	9.3
	18																							9.2	8.5	9	9.5	8.9	9.1	9.03333	0.332666	0.13581																8.8	9.3
	20																					9.3	9.5	9.4	8.5	9.1	9.5	8.9	9.1	9.1625	0.342	0.120915																9	9.5
	22																					9.3	9.5	9.4	8.6	9.1	9.5	9	9.2	9.2	0.302372	0.106904																9.5	9.8
	24																					9.4	9.6	9.5	8.6	9.2	9.6	9	9.3	9.275	0.341216	0.120638																9.6	10
	28																					9.5	9.6	9.6	8.7	9.4	9.6	9.2	9.5	9.3875	0.309089	0.109279																9.7	10
	30																					9.5	9.7	9.7	8.8	9.4	9.7	9.3	9.6	9.4625	0.306769	0.108459																10	10.2
	32																					9.6	9.7	9.7	9	9.5	9.7	9.4	9.6	9.525	0.237547	0.0839855																10.1	10.3
	33																					9.6	9.7	9.8	9.1	9.5	9.7	9.4	9.7	9.5625	0.226385	0.0800391																10.2	10.3
	39																					9.7	9.8	9.8	9.2	9.7	9.8	9.5	9.7	9.65	0.20702	0.0731925																10.2	10.4
	45																					9.7	9.8	10	9.3	9.8	9.8	9.6	9.8	9.725	0.205287	0.07258																10.3	10.4
	50																					9.8	9.9	10	9.4	9.9	9.8	9.8	9.9	9.8125	0.180772	0.0639126																10.4	10.5
	53																					9.8	9.9	10.1	9.5	10	9.9	9.8	10	9.875	0.183225	0.0647798																10.5	10.5
	54																					10.1	10	10.1	9.5	10	9.9	9.9	10	9.9375	0.192261	0.0679745																10.5	10.5
	57																					10.1	10	10	9.7	10.1	10	10	10.2	10.0125	0.145774	0.0515388																10.5	10.6
	58																					10.1	10	10	9.7	10.2	10	10	10.2	10.025	0.158114	0.0559017																11	10.6
	60																					10.1	10	10.4	9.9	10.2	10	10	10.1	10.0875	0.155265	0.0548944																11.1	10.9
	69																					10.1	10	10.5	10	10.1	10	10	10.2	10.1125	0.172689	0.0610547																11.3	10.9
[truncated: 14 more columns]
