# Supplementary material for: GPR101 drives growth hormone hypersecretion and gigantism in mice via constitutive activation of Gs and Gq/11
Source: Nat Commun. 2020 Sep 21;11:4752. doi: 10.1038/s41467-020-18500-x (PMC7506554; doi:10.1038/s41467-020-18500-x)
Supplement: Supplementary file 4 — Source Data [file 41467_2020_18500_MOESM4_ESM.zip › Source Data/Source data - Figure 6 - Panel D.xlsx]

## Sheet: Elisa cAMP- Exp1
Figure 6	GPR101 has no impact on GH3 cell proliferation
Panel D	cAMP levels (determined by ELISA ) in GH3 cells co-transfected with GHRHR and increasing amounts (0, 25, 50, 100, 150ng) of GPR101
	GH3 cells were treated with vehicle or increasing concentrations (0,1nM to 300nM of GHRH)
	Dose-response curves (DR) were represented
	n=4 idependent experiments (transfections) per condition
	Samples were tested in duplicates
	Plate 1 design - samples were diluted with 1/10 dilution factor
		1	2	3	4	5	6	7	8	9	10	11	12
	A	20 pmol/ml	20 pmol/ml	GHRHR + 0ng GPR101+ vehicle	GHRHR + 0ng GPR101+ vehicle	GHRHR + 25ng GPR101+ vehicle	GHRHR + 25ng GPR101+ vehicle	GHRHR + 50ng GPR101 + vehicle	GHRHR + 50ng GPR101 + vehicle	GHRHR + 100ng GPR101 + vehicle	GHRHR + 100ng GPR101 + vehicle	GHRHR + 150ng GPR101 + vehicle	GHRHR + 150ng GPR101 + vehicle
	B	5 pmol/ml	5 pmol/ml	GHRHR + 0ng GPR101 + 0.1 nM GHRH	GHRHR + 0ng GPR101 + 0.1 nM GHRH	GHRHR + 25ng GPR101 + 0.1 nM GHRH	GHRHR + 25ng GPR101 + 0.1 nM GHRH	GHRHR + 50ng GPR101 + 0.1 nM GHRH	GHRHR + 50ng GPR101 + 0.1 nM GHRH	GHRHR + 100ng GPR101 + 0.1 nM GHRH	GHRHR + 100ng GPR101 + 0.1 nM GHRH	GHRHR + 150ng GPR101 + 0.1 nM GHRH	GHRHR + 150ng GPR101 + 0.1 nM GHRH
	C	1,25 pmol/ml	1,25 pmol/ml	GHRHR + 0ng GPR101 + 1 nM GHRH	GHRHR + 0ng GPR101 + 1 nM GHRH	GHRHR + 25ng GPR101 + 1 nM GHRH	GHRHR + 25ng GPR101 + 1 nM GHRH	GHRHR + 50ng GPR101 + 1 nM GHRH	GHRHR + 50ng GPR101 + 1 nM GHRH	GHRHR + 100ng GPR101 + 1 nM GHRH	GHRHR + 100ng GPR101 + 1 nM GHRH	GHRHR + 150ng GPR101 + 1 nM GHRH	GHRHR + 150ng GPR101 + 1 nM GHRH
	D	0,312 pmol/ml	0,312 pmol/ml	GHRHR + 0ng GPR101 + 3 nM GHRH	GHRHR + 0ng GPR101 + 3 nM GHRH	GHRHR + 25ng GPR101 + 3 nM GHRH	GHRHR + 25ng GPR101 + 3 nM GHRH	GHRHR + 50ng GPR101 + 3 nM GHRH	GHRHR + 50ng GPR101 + 3 nM GHRH	GHRHR + 100ng GPR101 + 3 nM GHRH	GHRHR + 100ng GPR101 + 3 nM GHRH	GHRHR + 150ng GPR101 + 3 nM GHRH	GHRHR + 150ng GPR101 + 3 nM GHRH
	E	0,078 pmol/ml	0,078 pmol/ml	GHRHR + 0ng GPR101 + 10 nM GHRH	GHRHR + 0ng GPR101 + 10 nM GHRH	GHRHR + 25ng GPR101 + 10 nM GHRH	GHRHR + 25ng GPR101 + 10 nM GHRH	GHRHR + 50ng GPR101 + 10 nM GHRH	GHRHR + 50ng GPR101 + 10 nM GHRH	GHRHR + 100ng GPR101 + 10 nM GHRH	GHRHR + 100ng GPR101 + 10 nM GHRH	GHRHR + 150ng GPR101 + 10 nM GHRH	GHRHR + 150ng GPR101 + 10 nM GHRH
	F	0 pmol/ml	0 pmol/ml	GHRHR + 0ng GPR101 + 30 nM GHRH	GHRHR + 0ng GPR101 + 30 nM GHRH	GHRHR + 25ng GPR101 + 30 nM GHRH	GHRHR + 25ng GPR101 + 30 nM GHRH	GHRHR + 50ng GPR101 + 30 nM GHRH	GHRHR + 50ng GPR101 + 30 nM GHRH	GHRHR + 100ng GPR101 + 30 nM GHRH	GHRHR + 100ng GPR101 + 30 nM GHRH	GHRHR + 150ng GPR101 + 30 nM GHRH	GHRHR + 150ng GPR101 + 30 nM GHRH
	G			GHRHR + 0ng GPR101 + 100 nM GHRH	GHRHR + 0ng GPR101 + 100 nM GHRH	GHRHR + 25ng GPR101 + 100 nM GHRH	GHRHR + 25ng GPR101 + 100 nM GHRH	GHRHR + 50ng GPR101 + 100 nM GHRH	GHRHR + 50ng GPR101 + 100 nM GHRH	GHRHR + 100ng GPR101 + 100 nM GHRH	GHRHR + 100ng GPR101 + 100 nM GHRH	GHRHR + 150ng GPR101 + 100 nM GHRH	GHRHR + 150ng GPR101 + 100 nM GHRH
	H			GHRHR + 0ng GPR101 + 300 nM GHRH	GHRHR + 0ng GPR101 + 300 nM GHRH	GHRHR + 25ng GPR101 + 300 nM GHRH	GHRHR + 25ng GPR101 + 300 nM GHRH	GHRHR + 50ng GPR101 + 300 nM GHRH	GHRHR + 50ng GPR101 + 300 nM GHRH	GHRHR + 100ng GPR101 + 300 nM GHRH	GHRHR + 100ng GPR101 + 300 nM GHRH	GHRHR + 150ng GPR101 + 300 nM GHRH	GHRHR + 150ng GPR101 + 300 nM GHRH
	Plate 1 - Optical density (OD) @405nm
		0.102	0.104	0.243	0.244	0.231	0.233	0.221	0.223	0.211	0.209	0.205	0.201
		0.172	0.171	0.235	0.236	0.222	0.223	0.211	0.211	0.197	0.194	0.176	0.173
		0.226	0.228	0.221	0.217	0.211	0.209	0.191	0.191	0.178	0.176	0.164	0.162
		0.281	0.279	0.221	0.219	0.198	0.199	0.186	0.185	0.162	0.164	0.156	0.157
		0.327	0.325	0.198	0.199	0.182	0.184	0.165	0.167	0.146	0.147	0.126	0.1248
		0.097	0.098	0.186	0.188	0.171	0.173	0.152	0.156	0.128	0.131	0.121	0.119
		0.051	0.051	0.165	0.166	0.153	0.154	0.135	0.138	0.125	0.124	0.116	0.114
		0.051	0.051	0.162	0.162	0.146	0.147	0.136	0.139	0.121	0.119	0.111	0.112
	Plate 1 analysis: Four parameter logistic curve
										a	-3.157
										b	-0.1141
										c	163800000
										d	0.5204
										MSE	1.961e-06
										R²	0.9997
										SS	1.961e-05
										SYX	0.001808
			cAMP (pmol/ml) - n1	cAMP (pmol/ml) - n1	Mean cAMP				cAMP (pmol/ml) - n1	cAMP (pmol/ml) - n1	Mean cAMP				cAMP (pmol/ml) - n1	cAMP (pmol/ml) - n1	Mean cAMP				cAMP (pmol/ml) - n1	cAMP (pmol/ml) - n1	Mean cAMP				cAMP (pmol/ml) - n1	cAMP (pmol/ml) - n1	Mean cAMP
		GHRHR + 0ng GPR101+ vehicle	8.59	8.369	8.4795			GHRHR + 25ng GPR101+ vehicle	11.69	11.11	11.4			GHRHR + 50ng GPR101 + vehicle	15.01	14.29	14.65			GHRHR + 100ng GPR101 + vehicle	19.18	20.13	19.655			GHRHR + 150ng GPR101 + vehicle	22.15	24.37	23.26
		GHRHR + 0ng GPR101 + 0.1 nM GHRH	10.56	10.29	10.425			GHRHR + 25ng GPR101 + 0.1 nM GHRH	14.64	14.29	14.465			GHRHR + 50ng GPR101 + 0.1 nM GHRH	19.18	19.18	19.18			GHRHR + 100ng GPR101 + 0.1 nM GHRH	26.78	28.73	27.755			GHRHR + 150ng GPR101 + 0.1 nM GHRH	43.43	46.45	44.94
		GHRHR + 0ng GPR101 + 1 nM GHRH	15.01	16.57	15.79			GHRHR + 25ng GPR101 + 1 nM GHRH	19.18	20.13	19.655			GHRHR + 50ng GPR101 + 1 nM GHRH	30.81	30.81	30.81			GHRHR + 100ng GPR101 + 1 nM GHRH	41.51	43.43	42.47			GHRHR + 150ng GPR101 + 1 nM GHRH	56.74	59.29	58.015
		GHRHR + 0ng GPR101 + 3 nM GHRH	15.01	15.77	15.39			GHRHR + 25ng GPR101 + 3 nM GHRH	26.16	25.55	25.855			GHRHR + 50ng GPR101 + 3 nM GHRH	34.59	35.39	34.99			GHRHR + 100ng GPR101 + 3 nM GHRH	59.29	56.74	58.015			GHRHR + 150ng GPR101 + 3 nM GHRH	67.58	66.13	66.855
		GHRHR + 0ng GPR101 + 10 nM GHRH	26.16	25.55	25.855			GHRHR + 25ng GPR101 + 10 nM GHRH	37.9	36.21	37.055			GHRHR + 50ng GPR101 + 10 nM GHRH	55.5	53.1	54.3			GHRHR + 100ng GPR101 + 10 nM GHRH	83.79	82.02	82.905			GHRHR + 150ng GPR101 + 10 nM GHRH	127.3	132.7	130
		GHRHR + 0ng GPR101 + 30 nM GHRH	34.59	33.03	33.81			GHRHR + 25ng GPR101 + 30 nM GHRH	48.58	46.45	47.515			GHRHR + 50ng GPR101 + 30 nM GHRH	73.68	67.58	70.63			GHRHR + 100ng GPR101 + 30 nM GHRH	122.2	114.8	118.5			GHRHR + 150ng GPR101 + 30 nM GHRH	141.1	146.9	144
		GHRHR + 0ng GPR101 + 100 nM GHRH	55.5	54.29	54.895			GHRHR + 25ng GPR101 + 100 nM GHRH	72.11	70.57	71.34			GHRHR + 50ng GPR101 + 100 nM GHRH	105.7	99.24	102.47			GHRHR + 100ng GPR101 + 100 nM GHRH	130	132.7	131.35			GHRHR + 150ng GPR101 + 100 nM GHRH	156.1	162.6	159.35
		GHRHR + 0ng GPR101 + 300 nM GHRH	59.29	59.29	59.29			GHRHR + 25ng GPR101 + 300 nM GHRH	83.79	82.02	82.905			GHRHR + 50ng GPR101 + 300 nM GHRH	103.5	97.17	100.335			GHRHR + 100ng GPR101 + 300 nM GHRH	141.1	146.9	144			GHRHR + 150ng GPR101 + 300 nM GHRH	172.7	169.3	171

## Sheet: Ratio- Exp1
	Ratio = cAMP levels (GHRH) / cAMP levels (Vehicle)
	150 ng GPR101
	0 nM GHRH	0.1 nM GHRH	1 nM GHRH	3 nM GHRH	10 nM GHRH	30 nM GHRH	100 nM GHRH	300 nM GHRH
	22.15	43.43	56.74	67.58	127.3	141.1	156.1	172.7
	24.37	46.45	59.29	66.13	132.7	146.9	162.6	169.3
	1	1.96072	2.56163	3.05102	5.74718	6.3702	7.0474	7.79684
	1	1.90603	2.43291	2.71358	5.44522	6.0279	6.67214	6.94707
	100 ng GPR101
	0 nM GHRH	0.1 nM GHRH	1 nM GHRH	3 nM GHRH	10 nM GHRH	30 nM GHRH	100 nM GHRH	300 nM GHRH
	19.18	26.78	41.51	59.29	83.79	122.2	130	141.1
	20.13	28.73	43.43	56.74	82.02	114.8	132.7	146.9
	1	1.39625	2.16423	3.09124	4.36861	6.37122	6.77789	7.35662
	1	1.42722	2.15748	2.81868	4.07452	5.70293	6.59215	7.29757
	50 ng GPR101
	0 nM GHRH	0.1 nM GHRH	1 nM GHRH	3 nM GHRH	10 nM GHRH	30 nM GHRH	100 nM GHRH	300 nM GHRH
	15.01	19.18	30.81	34.59	55.5	73.68	105.7	103.5
	14.29	19.18	30.81	35.39	53.1	67.58	99.24	97.17
	1	1.27781	2.05263	2.30446	3.69753	4.90873	7.04197	6.8954
	1	1.3422	2.15605	2.47656	3.71589	4.72918	6.94472	6.79986
	25 ng GPR101
	0 nM GHRH	0.1 nM GHRH	1 nM GHRH	3 nM GHRH	10 nM GHRH	30 nM GHRH	100 nM GHRH	300 nM GHRH
	11.69	14.64	19.18	26.16	37.9	48.58	72.11	83.79
	11.11	14.29	20.13	25.55	36.21	46.45	70.57	82.02
	1	1.25235	1.64072	2.23781	3.24209	4.15569	6.16852	7.16766
	1	1.28623	1.81188	2.29973	3.25923	4.18092	6.35194	7.38254
	0 ng GPR101
	0 nM GHRH	0.1 nM GHRH	1 nM GHRH	3 nM GHRH	10 nM GHRH	30 nM GHRH	100 nM GHRH	300 nM GHRH
	8.59	10.56	15.01	15.01	26.16	34.59	55.5	59.29
	8.369	10.29	16.57	15.77	25.55	33.03	54.29	59.29
	1	1.22934	1.74738	1.74738	3.0454	4.02678	6.461	6.90221
	1	1.22954	1.97993	1.88434	3.05293	3.94671	6.48704	7.08448

## Sheet: Elisa cAMP- Exp2
Figure 6	GPR101 has no impact on GH3 cell proliferation
Panel D	cAMP levels (determined by ELISA ) in GH3 cells co-transfected with GHRHR and increasing amounts (0, 25, 50, 100, 150ng) of GPR101
	GH3 cells were treated with vehicle or increasing concentrations (0,1nM to 300nM of GHRH)
	Dose-response curves (DR) were represented
	n=4 idependent experiments (transfections) per condition
	Samples were tested in duplicates
	Plate 2 design - samples were diluted with 1/10 dilution factor
		1	2	3	4	5	6	7	8	9	10	11	12
	A	20 pmol/ml	20 pmol/ml	GHRHR + 0ng GPR101+ vehicle	GHRHR + 0ng GPR101+ vehicle	GHRHR + 25ng GPR101+ vehicle	GHRHR + 25ng GPR101+ vehicle	GHRHR + 50ng GPR101 + vehicle	GHRHR + 50ng GPR101 + vehicle	GHRHR + 100ng GPR101 + vehicle	GHRHR + 100ng GPR101 + vehicle	GHRHR + 150ng GPR101 + vehicle	GHRHR + 150ng GPR101 + vehicle
	B	5 pmol/ml	5 pmol/ml	GHRHR + 0ng GPR101 + 0.1 nM GHRH	GHRHR + 0ng GPR101 + 0.1 nM GHRH	GHRHR + 25ng GPR101 + 0.1 nM GHRH	GHRHR + 25ng GPR101 + 0.1 nM GHRH	GHRHR + 50ng GPR101 + 0.1 nM GHRH	GHRHR + 50ng GPR101 + 0.1 nM GHRH	GHRHR + 100ng GPR101 + 0.1 nM GHRH	GHRHR + 100ng GPR101 + 0.1 nM GHRH	GHRHR + 150ng GPR101 + 0.1 nM GHRH	GHRHR + 150ng GPR101 + 0.1 nM GHRH
	C	1,25 pmol/ml	1,25 pmol/ml	GHRHR + 0ng GPR101 + 1 nM GHRH	GHRHR + 0ng GPR101 + 1 nM GHRH	GHRHR + 25ng GPR101 + 1 nM GHRH	GHRHR + 25ng GPR101 + 1 nM GHRH	GHRHR + 50ng GPR101 + 1 nM GHRH	GHRHR + 50ng GPR101 + 1 nM GHRH	GHRHR + 100ng GPR101 + 1 nM GHRH	GHRHR + 100ng GPR101 + 1 nM GHRH	GHRHR + 150ng GPR101 + 1 nM GHRH	GHRHR + 150ng GPR101 + 1 nM GHRH
	D	0,312 pmol/ml	0,312 pmol/ml	GHRHR + 0ng GPR101 + 3 nM GHRH	GHRHR + 0ng GPR101 + 3 nM GHRH	GHRHR + 25ng GPR101 + 3 nM GHRH	GHRHR + 25ng GPR101 + 3 nM GHRH	GHRHR + 50ng GPR101 + 3 nM GHRH	GHRHR + 50ng GPR101 + 3 nM GHRH	GHRHR + 100ng GPR101 + 3 nM GHRH	GHRHR + 100ng GPR101 + 3 nM GHRH	GHRHR + 150ng GPR101 + 3 nM GHRH	GHRHR + 150ng GPR101 + 3 nM GHRH
	E	0,078 pmol/ml	0,078 pmol/ml	GHRHR + 0ng GPR101 + 10 nM GHRH	GHRHR + 0ng GPR101 + 10 nM GHRH	GHRHR + 25ng GPR101 + 10 nM GHRH	GHRHR + 25ng GPR101 + 10 nM GHRH	GHRHR + 50ng GPR101 + 10 nM GHRH	GHRHR + 50ng GPR101 + 10 nM GHRH	GHRHR + 100ng GPR101 + 10 nM GHRH	GHRHR + 100ng GPR101 + 10 nM GHRH	GHRHR + 150ng GPR101 + 10 nM GHRH	GHRHR + 150ng GPR101 + 10 nM GHRH
	F	0 pmol/ml	0 pmol/ml	GHRHR + 0ng GPR101 + 30 nM GHRH	GHRHR + 0ng GPR101 + 30 nM GHRH	GHRHR + 25ng GPR101 + 30 nM GHRH	GHRHR + 25ng GPR101 + 30 nM GHRH	GHRHR + 50ng GPR101 + 30 nM GHRH	GHRHR + 50ng GPR101 + 30 nM GHRH	GHRHR + 100ng GPR101 + 30 nM GHRH	GHRHR + 100ng GPR101 + 30 nM GHRH	GHRHR + 150ng GPR101 + 30 nM GHRH	GHRHR + 150ng GPR101 + 30 nM GHRH
	G			GHRHR + 0ng GPR101 + 100 nM GHRH	GHRHR + 0ng GPR101 + 100 nM GHRH	GHRHR + 25ng GPR101 + 100 nM GHRH	GHRHR + 25ng GPR101 + 100 nM GHRH	GHRHR + 50ng GPR101 + 100 nM GHRH	GHRHR + 50ng GPR101 + 100 nM GHRH	GHRHR + 100ng GPR101 + 100 nM GHRH	GHRHR + 100ng GPR101 + 100 nM GHRH	GHRHR + 150ng GPR101 + 100 nM GHRH	GHRHR + 150ng GPR101 + 100 nM GHRH
	H			GHRHR + 0ng GPR101 + 300 nM GHRH	GHRHR + 0ng GPR101 + 300 nM GHRH	GHRHR + 25ng GPR101 + 300 nM GHRH	GHRHR + 25ng GPR101 + 300 nM GHRH	GHRHR + 50ng GPR101 + 300 nM GHRH	GHRHR + 50ng GPR101 + 300 nM GHRH	GHRHR + 100ng GPR101 + 300 nM GHRH	GHRHR + 100ng GPR101 + 300 nM GHRH	GHRHR + 150ng GPR101 + 300 nM GHRH	GHRHR + 150ng GPR101 + 300 nM GHRH
	Plate 1 - Optical density (OD) @405nm
		0.153	0.156	0.3645	0.366	0.3465	0.3495	0.3315	0.3345	0.3165	0.3135	0.3075	0.3015
		0.258	0.2565	0.3525	0.354	0.333	0.3345	0.3165	0.3165	0.2955	0.291	0.264	0.2595
		0.339	0.342	0.3315	0.3255	0.3165	0.3135	0.2865	0.2865	0.267	0.264	0.246	0.243
		0.4215	0.4185	0.3315	0.3285	0.297	0.2985	0.279	0.2775	0.243	0.246	0.234	0.2355
		0.4905	0.4875	0.297	0.2985	0.273	0.276	0.2475	0.2505	0.219	0.2205	0.189	0.1872
		0.1455	0.147	0.279	0.282	0.2565	0.2595	0.228	0.234	0.192	0.1965	0.1815	0.1785
		0.0765	0.0765	0.2475	0.249	0.2295	0.231	0.2025	0.207	0.1875	0.186	0.174	0.171
		0.0765	0.0765	0.243	0.243	0.219	0.2205	0.204	0.2085	0.1815	0.1785	0.1665	0.168
		Plate 2 analysis: Four parameter logistic curve
												a	-4.824
												b	-0.1141
												c	198800000
												d	0.7785
												MSE	4.188e-06
												R²	0.9997
												SS	4.188e-05
												SYX	0.002642
			cAMP (pmol/ml) - n1	cAMP (pmol/ml) - n1	Mean cAMP				cAMP (pmol/ml) - n1	cAMP (pmol/ml) - n1	Mean cAMP				cAMP (pmol/ml) - n1	cAMP (pmol/ml) - n1	Mean cAMP				cAMP (pmol/ml) - n1	cAMP (pmol/ml) - n1	Mean cAMP				cAMP (pmol/ml) - n1	cAMP (pmol/ml) - n1	Mean cAMP
		GHRHR + 0ng GPR101+ vehicle	8.627	8.332	8.4795			GHRHR + 25ng GPR101+ vehicle	11.74	11.16	11.45			GHRHR + 50ng GPR101 + vehicle	15.09	14.36	14.725			GHRHR + 100ng GPR101 + vehicle	19.28	20.23	19.755			GHRHR + 150ng GPR101 + vehicle	22.27	24.5	23.385
		GHRHR + 0ng GPR101 + 0.1 nM GHRH	10.61	10.25	10.43			GHRHR + 25ng GPR101 + 0.1 nM GHRH	14.6	14.36	14.48			GHRHR + 50ng GPR101 + 0.1 nM GHRH	19.28	19.28	19.28			GHRHR + 100ng GPR101 + 0.1 nM GHRH	26.93	28.67	27.8			GHRHR + 150ng GPR101 + 0.1 nM GHRH	43.36	46.73	45.045
		GHRHR + 0ng GPR101 + 1 nM GHRH	15.09	16.65	15.87			GHRHR + 25ng GPR101 + 1 nM GHRH	19.28	20.23	19.755			GHRHR + 50ng GPR101 + 1 nM GHRH	30.99	30.99	30.99			GHRHR + 100ng GPR101 + 1 nM GHRH	41.44	43.36	42.4			GHRHR + 150ng GPR101 + 1 nM GHRH	56.66	59.21	57.935
		GHRHR + 0ng GPR101 + 3 nM GHRH	15.09	15.85	15.47			GHRHR + 25ng GPR101 + 3 nM GHRH	26.1	25.69	25.895			GHRHR + 50ng GPR101 + 3 nM GHRH	34.52	35.59	35.055			GHRHR + 100ng GPR101 + 3 nM GHRH	59.21	56.66	57.935			GHRHR + 150ng GPR101 + 3 nM GHRH	67.5	66.53	67.015
		GHRHR + 0ng GPR101 + 10 nM GHRH	26.1	25.69	25.895			GHRHR + 25ng GPR101 + 10 nM GHRH	37.83	36.14	36.985			GHRHR + 50ng GPR101 + 10 nM GHRH	55.83	52.63	54.23			GHRHR + 100ng GPR101 + 10 nM GHRH	83.71	81.36	82.535			GHRHR + 150ng GPR101 + 10 nM GHRH	127.3	130.8	129.05
		GHRHR + 0ng GPR101 + 30 nM GHRH	34.52	32.96	33.74			GHRHR + 25ng GPR101 + 30 nM GHRH	48.87	46.73	47.8			GHRHR + 50ng GPR101 + 30 nM GHRH	73.6	67.5	70.55			GHRHR + 100ng GPR101 + 30 nM GHRH	122.1	115.6	118.85			GHRHR + 150ng GPR101 + 30 nM GHRH	141.9	147.8	144.85
		GHRHR + 0ng GPR101 + 100 nM GHRH	55.83	54.21	55.02			GHRHR + 25ng GPR101 + 100 nM GHRH	72.55	70.49	71.52			GHRHR + 50ng GPR101 + 100 nM GHRH	106.3	99.15	102.725			GHRHR + 100ng GPR101 + 100 nM GHRH	130.8	132.6	131.7			GHRHR + 150ng GPR101 + 100 nM GHRH	156.1	162.5	159.3
		GHRHR + 0ng GPR101 + 300 nM GHRH	59.21	59.21	59.21			GHRHR + 25ng GPR101 + 300 nM GHRH	83.71	82.52	83.115			GHRHR + 50ng GPR101 + 300 nM GHRH	103.4	97.77	100.585			GHRHR + 100ng GPR101 + 300 nM GHRH	141.9	147.8	144.85			GHRHR + 150ng GPR101 + 300 nM GHRH	173.7	169.2	171.45

## Sheet: Ratio- Exp2
	Ratio = cAMP levels (GHRH) / cAMP levels (Vehicle)
	150 ng GPR101
	0 nM GHRH	0.1 nM GHRH	1 nM GHRH	3 nM GHRH	10 nM GHRH	30 nM GHRH	100 nM GHRH	300 nM GHRH
	22.27	43.36	56.66	67.5	127.3	141.9	156.1	173.7
	24.5	46.73	59.21	66.53	130.8	147.8	162.5	169.2
	1	1.94701	2.54423	3.03098	5.71621	6.3718	7.00943	7.79973
	1	1.90735	2.41673	2.71551	5.33878	6.03265	6.63265	6.90612
	100 ng GPR101
	0 nM GHRH	0.1 nM GHRH	1 nM GHRH	3 nM GHRH	10 nM GHRH	30 nM GHRH	100 nM GHRH	300 nM GHRH
	19.28	26.93	41.44	59.21	83.71	122.1	130.8	141.9
	20.23	28.67	43.36	56.66	81.36	115.6	132.6	147.8
	1	1.39678	2.14938	3.07106	4.3418	6.33299	6.78423	7.35996
	1	1.4172	2.14335	2.80079	4.02175	5.71429	6.55462	7.30598
	50 ng GPR101
	0 nM GHRH	0.1 nM GHRH	1 nM GHRH	3 nM GHRH	10 nM GHRH	30 nM GHRH	100 nM GHRH	300 nM GHRH
	15.09	19.28	30.99	34.52	55.83	73.6	106.3	103.4
	14.36	19.28	30.99	35.59	52.63	67.5	99.15	97.77
	1	1.27767	2.05368	2.28761	3.6998	4.8774	7.0444	6.85222
	1	1.34262	2.15808	2.47841	3.66504	4.70056	6.9046	6.8085
	25 ng GPR101
	0 nM GHRH	0.1 nM GHRH	1 nM GHRH	3 nM GHRH	10 nM GHRH	30 nM GHRH	100 nM GHRH	300 nM GHRH
	11.74	14.6	19.28	26.1	37.83	48.87	72.55	83.71
	11.16	14.36	20.23	25.69	36.14	46.73	70.49	82.52
	1	1.24361	1.64225	2.22317	3.22232	4.16269	6.17973	7.13032
	1	1.28674	1.81272	2.30197	3.23835	4.18728	6.31631	7.39427
	0 ng GPR101
	0 nM GHRH	0.1 nM GHRH	1 nM GHRH	3 nM GHRH	10 nM GHRH	30 nM GHRH	100 nM GHRH	300 nM GHRH
	8.627	10.61	15.09	15.09	26.1	34.52	55.83	59.21
	8.332	10.25	16.65	15.85	25.69	32.96	54.21	59.21
	1	1.22986	1.74916	1.74916	3.02539	4.00139	6.47154	6.86334
	1	1.2302	1.99832	1.9023	3.08329	3.95583	6.50624	7.10634

## Sheet: Mean ratio - all experiments
Fitting curve = cAMP levels (ratio GHRH/Vehicle) vs concentration GHRH (M)
Concentration GHRH (M)	Ratio cAMP (0 ng GPR101)				Mean	SD	SEM
1e-10	1.229	1.23	1.23	1.23	1.22975	0.0005	0.00025
1e-09	1.747	1.98	1.749	1.998	1.8685	0.139338	0.0696689
3e-09	1.747	1.884	1.749	1.902	1.8205	0.0840417	0.0420208
1e-08	3.045	3.053	3.025	3.083	3.0515	0.0240763	0.0120381
3e-08	4.027	3.947	4.001	3.956	3.98275	0.0377922	0.0188961
1e-07	6.461	6.487	6.472	6.506	6.4815	0.0195021	0.00975107
3e-07	6.902	7.084	6.863	7.106	6.98875	0.124041	0.0620207
Concentration GHRH (M)	Ratio cAMP (25 ng GPR101)				Mean	SD	SEM
1e-10	1.252	1.286	1.244	1.287	1.26725	0.0224704	0.0112352
1e-09	1.641	1.812	1.642	1.813	1.727	0.0987286	0.0493643
3e-09	2.238	2.3	2.223	2.302	2.26575	0.0411694	0.0205847
1e-08	3.242	3.259	3.222	3.238	3.24025	0.0151959	0.00759797
3e-08	4.156	4.181	4.163	4.187	4.17175	0.0146373	0.00731864
1e-07	6.169	6.352	6.18	6.316	6.25425	0.0933609	0.0466804
3e-07	7.168	7.383	7.13	7.394	7.26875	0.139215	0.0696077
Concentration GHRH (M)	Ratio cAMP (50 ng GPR101)				Mean	SD	SEM
1e-10	1.278	1.342	1.278	1.343	1.31025	0.0372413	0.0186207
1e-09	2.053	2.156	2.054	2.158	2.10525	0.0597627	0.0298814
3e-09	2.304	2.477	2.288	2.478	2.38675	0.104993	0.0524966
1e-08	3.698	3.716	3.7	3.665	3.69475	0.0214068	0.0107034
3e-08	4.909	4.729	4.877	4.701	4.804	0.104224	0.0521121
1e-07	7.042	6.945	7.044	6.905	6.984	0.0700619	0.0350309
3e-07	6.895	6.8	6.852	6.808	6.83875	0.0439194	0.0219597
Concentration GHRH (M)	Ratio cAMP (100 ng GPR101)				Mean	SD	SEM
1e-10	1.396	1.427	1.397	1.417	1.40925	0.0152834	0.00764172
1e-09	2.164	2.157	2.149	2.143	2.15325	0.00917878	0.00458939
3e-09	3.091	2.819	3.071	2.801	2.9455	0.156847	0.0784235
1e-08	4.369	4.075	4.342	4.022	4.202	0.178902	0.0894511
3e-08	6.371	5.703	6.333	5.714	6.03025	0.371876	0.185938
1e-07	6.778	6.592	6.784	6.555	6.67725	0.120774	0.0603868
3e-07	7.357	7.298	7.36	7.306	7.33025	0.0328062	0.0164031
Concentration GHRH (M)	Ratio cAMP (150 ng GPR101)				Mean	SD	SEM
1e-10	1.961	1.906	1.947	1.907	1.93025	0.0280164	0.0140082
1e-09	2.562	2.433	2.544	2.417	2.489	0.074552	0.037276
3e-09	3.051	2.714	3.031	2.716	2.878	0.188395	0.0941975
1e-08	5.747	5.445	5.716	5.339	5.56175	0.201129	0.100565
3e-08	6.37	6.028	6.372	6.033	6.20075	0.1966	0.0983
1e-07	7.047	6.672	7.009	6.633	6.84025	0.217932	0.108966
3e-07	7.797	6.947	7.8	6.906	7.3625	0.503729	0.251865
