# Supplementary material for: GPR101 drives growth hormone hypersecretion and gigantism in mice via constitutive activation of Gs and Gq/11
Source: Nat Commun. 2020 Sep 21;11:4752. doi: 10.1038/s41467-020-18500-x (PMC7506554; doi:10.1038/s41467-020-18500-x)
Supplement: Supplementary file 4 — Source Data [file 41467_2020_18500_MOESM4_ESM.zip › Source Data/Source data - Supplementary Figure 3 - Panel A.xlsx]

## Sheet: Copy number
Supplementary Figure 3: Phenotypic analysis of another transgenic line
Panel A: Determination of the copy number of transgene that was inserted in the genome of GhrhrGpr101 (+/T) mice
n=4 samples per group
Samples are tested induplicates
2 transgenic lines were tested (Tg1 and Tg2)
Copy number/ul = Amount DNA (ng/ul) x 6,022x10^23/ (lenght vector (pb) + amplicon (pb))x 1x10^9 x 650 Da
Concentration of DNA plasmid (ng/ul)	2861		Plasmid size =8891 pb	1x10^9 c'est Conversion into ng	6,022x10^23 numéro d'avogadro: pour avoir le nombre de molécules	650 Dalton= masse de 1 bp double strand DNA
Copy number/ul	2.98122e+11
We have to dilute the plasmid in WT genomic DNA
Standard Curve - Serial dilutions factor 10
Rxn Total Volume (ul)	20
Added volume (ul)	1			Ct FLAG-Gpr101 values					Ct GAPDH values					Delta CT= CT FLAG -CT GAPDH
	Concentration of plasmid (ng/ul)	Copy number/ul	Log10 of copy number	Ct FLAG -n1	Ct FLAG -n2	Ct FLAG -n3	Mean Ct FLAG	SD Ct FLAG	Ct GAPDH -n1	Ct GAPDH -n2	Ct GAPDH -n3	Mean Ct GAPDH	SD Ct GAPDH	Delta Ct 1	Delta Ct 2	Delta Ct 3	Mean Delta Ct	SD Delta Ct
Standard 1	0.959673	100000000	8	16	16.05	16.06	16.0367	0.0321455	20.04	20.05	20.12	20.07	0.043589	-4.04	-4	-4.06	-4.03333	0.0305505
Standard 2	0.0959673	10000000	7	18.45	18.34	18.41	18.4	0.0556776	20	19.98	20.1	20.0267	0.064291	-1.55	-1.64	-1.69	-1.62667	0.070946
Standard 3	0.00959673	1000000	6	20.42	20.63	20.38	20.4767	0.134288	20.22	20.54	20.33	20.3633	0.162583	0.2	0.09	0.05	0.113333	0.0776745
Standard 4	0.000959673	100000	5	24.11	24.12	24.3	24.1767	0.106927	20.12	20.12	20.31	20.1833	0.109697	3.99	4	3.99	3.99333	0.0057735
Standard 5	9.59673e-05	10000	4	29.16	29.25	29.2	29.2033	0.0450925	20.53	20.49	20.5	20.5067	0.0208167	8.63	8.76	8.7	8.69667	0.0650641
Standard 6	9.59673e-06	1000	3	32.04	32.06	32.11	32.07	0.0360555	20.76	20.56	20.55	20.6233	0.118462	11.28	11.5	11.56	11.4467	0.147422
Standard 7	9.59673e-07	100	2	34.2	34.52	34.43	34.3833	0.165025	20.24	20.26	20.47	20.3233	0.12741	13.96	14.26	13.96	14.06	0.173205
Standard 8	9.59673e-08	10	1	38	38.26	38.27	38.1767	0.15308	20.05	19.95	20.11	20.0367	0.080829	17.95	18.31	18.16	18.14	0.180831
Only measure the first concentration
						Slope	-3.2703						Slope	-3.2423
						Intercept	41.332						Intercept	20.939
						PCR efficiency €	2.02201						PCR efficiency E	2.03434
						% Efficiency	102.201						% efficiency	103.434
			Unknown samples
			Added volume (ul)	1
				Ct FLAG-Gpr101 values					Ct GAPDH values					Delta CT= CT FLAG -CT GAPDH
pour le kit KOD, do not exceed 200 ng genomic DNA in 50 ul reaction		100 ng genomic DNA	Samples	Ct FLAG -n1	Ct FLAG -n2	Ct FLAG -n3	Mean Ct FLAG	SD Ct FLAG	Ct GAPDH -n1	Ct GAPDH -n2	Ct GAPDH -n3	Mean Ct GAPDH	SD Ct GAPDH	Delta Ct 1	Delta Ct 2	Delta Ct 3	Mean Delta Ct	SD Delta Ct
			WT-1	34.91	35	35	34.97	0.0519615	20.03	20.03	20.41	20.1567	0.219393	14.88	14.97	14.59	14.8133	0.198578
			WT-1	35.02	35.11	35	35.0433	0.0585947	20.11	20.12	20.25	20.16	0.0781025	14.91	14.99	14.75	14.8833	0.122202
			WT-1	34.87	34.68	34.66	34.7367	0.115902	20.52	20.33	20.31	20.3867	0.115902	14.35	14.35	14.35	14.35	2.17558e-15
			WT-1	34.57	34.58	34.35	34.5	0.13	20.05	19.98	19.99	20.0067	0.0378594	14.52	14.6	14.36	14.4933	0.122202
			Tg-1	24.99	24.97	24.81	24.9233	0.0986577	20.33	20.22	20	20.1833	0.168028	4.66	4.75	4.81	4.74	0.0754983
			Tg-1	24.78	24.75	25.05	24.86	0.165227	20.33	20.13	20.32	20.26	0.112694	4.45	4.62	4.73	4.6	0.141067
			Tg-1	24.67	24.79	24.48	24.6467	0.156312	20.06	20.35	20.34	20.25	0.164621	4.61	4.44	4.14	4.39667	0.237978
			Tg-1	25	24.85	24.79	24.88	0.108167	20.31	20.12	20.45	20.2933	0.16563	4.69	4.73	4.34	4.58667	0.214554
			WT-2	34.78	34.7	34.71	34.73	0.043589	20.24	20.34	20.25	20.2767	0.0550757	14.54	14.36	14.46	14.4533	0.090185
			WT-2	35.02	35	35	35.0067	0.011547	20.1	20.35	20.32	20.2567	0.136504	14.92	14.65	14.68	14.75	0.147986
			WT-2	34.67	34.66	34.88	34.7367	0.124231	20.45	20.47	20.38	20.4333	0.0472582	14.22	14.19	14.5	14.3033	0.170978
			WT-2	35.11	35	35.02	35.0433	0.0585947	21.02	21.05	21.14	21.07	0.06245	14.09	13.95	13.88	13.9733	0.106927
			Tg-2	25.97	26	25.8	25.9233	0.107858	20.43	20.21	20.21	20.2833	0.127017	5.54	5.79	5.59	5.64	0.132288
			Tg-2	25.78	25.69	25.7	25.7233	0.0493288	20.02	20.03	20.45	20.1667	0.245425	5.76	5.66	5.25	5.55667	0.270247
			Tg-2	25.55	25.82	25.86	25.7433	0.168622	20.24	20.25	20.11	20.2	0.0781025	5.31	5.57	5.75	5.54333	0.221209
			Tg-2	25.78	25.63	25.69	25.7	0.0754983	20.33	20.45	20.31	20.3633	0.0757188	5.45	5.18	5.38	5.33667	0.140119
						CT standard curve										Delta CT standard curve
						Samples	Log10 Copy number	Copy number (100 ng)	Copy number (per diploid cell)							Samples	Log10 Copy number	Copy number (100 ng)	Copy number (per diploid cell)
						WT-1	1.94539	88.1835	0							WT-1	1.8893	77.4991	0.00464067
						WT-1	1.92296	83.7458	0.00501472							WT-1	1.86771	73.7407	0.00441561
						WT-1	2.01674	103.929	0.00622329							WT-1	2.0322	107.696	0.00644886
						WT-1	2.0891	122.774	0.00735171							WT-1	1.98799	97.2729	0.00582473
						Tg-1	5.01748	104107	6.23396							Tg-1	4.99614	99116.2	5.9351
						Tg-1	5.03685	108855	6.51824							Tg-1	5.03932	109477	6.55552
						Tg-1	5.10208	126497	7.57467							Tg-1	5.10204	126484	7.57391
						Tg-1	5.03073	107332	6.42709							Tg-1	5.04344	110519	6.61789
						WT-2	2.01878	104.418	0.00625257							WT-2	2.00033	100.076	0.00599256
						WT-2	1.93418	85.936	0.00514587							WT-2	1.90883	81.0644	0.00485416
						WT-2	2.01674	103.929	0.00622329							WT-2	2.04659	111.325	0.00666616
						WT-2	1.92296	83.7458	0.00501472							WT-2	2.14837	140.725	0.00842666
						Tg-2	4.7117	51487.1	3.08306							Tg-2	4.71856	52307.5	3.13219
						Tg-2	4.77285	59272.7	3.54926							Tg-2	4.74427	55496.5	3.32315
						Tg-2	4.76674	58443.9	3.49963							Tg-2	4.74838	56024.5	3.35476
						Tg-2	4.77999	60254.5	3.60805							Tg-2	4.81212	64881.2	3.8851
							Mean Copy number	SD									Mean Copy number	SD
						WT-1	0.00464743	0.00324191								WT-1	0.00533247	0.000967449
						Tg-1	6.68849	0.602558								Tg-1	6.67061	0.676497
						WT-2	0.00565911	0.000670608								WT-2	0.00648489	0.00149499
						Tg-2	3.435	0.238778								Tg-2	3.4238	0.322871
																copy number per diploid cell= copy number in the DNA sample/ number of cells from which the DNA was isolated
																1 cellule diploide (souris C57BL6)=6 picogramme ADN
																100 ng ADN = 1,67x10^4 cellules diploides

## Sheet: Plate design
		ABI7900
		384-well plate
	1	2	3	4	5	6	7	8	9	10	11	12	13
A		Standard 1 - FLAG- CT1	Standard 1 - FLAG- CT2	Standard 1 - FLAG- CT3	Water - FLAG- CT1			Standard 1 - GAPDH- CT1	Standard 1 - GAPDH- CT2	Standard 1 - GAPDH- CT3	Water - GAPDH- CT1
B		Standard 2 - FLAG- CT1	Standard 2 - FLAG- CT2	Standard 2 - FLAG- CT3	Water - FLAG- CT2			Standard 2 - GAPDH- CT1	Standard 2 - GAPDH- CT2	Standard 2 - GAPDH- CT3	Water - GAPDH- CT2
C		Standard 3 - FLAG- CT1	Standard 3 - FLAG- CT2	Standard 3 - FLAG- CT3	Water - FLAG- CT3			Standard 3 - GAPDH- CT1	Standard 3 - GAPDH- CT2	Standard 3 - GAPDH- CT3	Water - GAPDH- CT3
D		Standard 4 - FLAG- CT1	Standard 4 - FLAG- CT2	Standard 4 - FLAG- CT3				Standard 4 - GAPDH- CT1	Standard 4 - GAPDH- CT2	Standard 4 - GAPDH- CT3
E		Standard 5 - FLAG- CT1	Standard 5 - FLAG- CT2	Standard 5 - FLAG- CT3				Standard 5 - GAPDH- CT1	Standard 5 - GAPDH- CT2	Standard 5 - GAPDH- CT3
F		Standard 6 - FLAG- CT1	Standard 6 - FLAG- CT2	Standard 6 - FLAG- CT3				Standard 6 - GAPDH- CT1	Standard 6 - GAPDH- CT2	Standard 6 - GAPDH- CT3
G		Standard 7 - FLAG- CT1	Standard 7 - FLAG- CT2	Standard 7 - FLAG- CT3				Standard 7 - GAPDH- CT1	Standard 7 - GAPDH- CT2	Standard 7 - GAPDH- CT3
H		Standard 8 - FLAG- CT1	Standard 8 - FLAG- CT2	Standard 8 - FLAG- CT3				Standard 8 - GAPDH- CT1	Standard 8 - GAPDH- CT2	Standard 8 - GAPDH- CT3
I		WT1 - FLAG - CT1	WT1 - FLAG - CT2	WT1 - FLAG - CT3	WT2 - FLAG - CT1	WT2 - FLAG - CT2	WT2 - FLAG - CT3	WT1 - GAPDH - CT1	WT1 - GAPDH - CT2	WT1 - GAPDH - CT3	WT2 - GAPDH - CT1	WT2 - GAPDH - CT2	WT2 - GAPDH - CT3
J		WT1 - FLAG - CT1	WT1 - FLAG - CT2	WT1 - FLAG - CT3	WT2 - FLAG - CT1	WT2 - FLAG - CT2	WT2 - FLAG - CT3	WT1 - GAPDH - CT1	WT1 - GAPDH - CT2	WT1 - GAPDH - CT3	WT2 - GAPDH - CT1	WT2 - GAPDH - CT2	WT2 - GAPDH - CT3
K		WT1 - FLAG - CT1	WT1 - FLAG - CT2	WT1 - FLAG - CT3	WT2 - FLAG - CT1	WT2 - FLAG - CT2	WT2 - FLAG - CT3	WT1 - GAPDH - CT1	WT1 - GAPDH - CT2	WT1 - GAPDH - CT3	WT2 - GAPDH - CT1	WT2 - GAPDH - CT2	WT2 - GAPDH - CT3
L		WT1 - FLAG - CT1	WT1 - FLAG - CT2	WT1 - FLAG - CT3	WT2 - FLAG - CT1	WT2 - FLAG - CT2	WT2 - FLAG - CT3	WT1 - GAPDH - CT1	WT1 - GAPDH - CT2	WT1 - GAPDH - CT3	WT2 - GAPDH - CT1	WT2 - GAPDH - CT2	WT2 - GAPDH - CT3
M		Tg1 - FLAG- CT1	Tg1 - FLAG- CT2	Tg1 - FLAG- CT3	Tg2 - FLAG- CT1	Tg2 - FLAG- CT2	Tg2 - FLAG- CT3	Tg1 - GAPDH- CT1	Tg1 - GAPDH- CT2	Tg1 - GAPDH- CT3	Tg2 - GAPDH- CT1	Tg2 - GAPDH- CT2	Tg2 - GAPDH- CT3
N		Tg1 - FLAG- CT1	Tg1 - FLAG- CT2	Tg1 - FLAG- CT3	Tg2 - FLAG- CT1	Tg2 - FLAG- CT2	Tg2 - FLAG- CT3	Tg1 - GAPDH- CT1	Tg1 - GAPDH- CT2	Tg1 - GAPDH- CT3	Tg2 - GAPDH- CT1	Tg2 - GAPDH- CT2	Tg2 - GAPDH- CT3
O		Tg1 - FLAG- CT1	Tg1 - FLAG- CT2	Tg1 - FLAG- CT3	Tg2 - FLAG- CT1	Tg2 - FLAG- CT2	Tg2 - FLAG- CT3	Tg1 - GAPDH- CT1	Tg1 - GAPDH- CT2	Tg1 - GAPDH- CT3	Tg2 - GAPDH- CT1	Tg2 - GAPDH- CT2	Tg2 - GAPDH- CT3
P		Tg1 - FLAG- CT1	Tg1 - FLAG- CT2	Tg1 - FLAG- CT3	Tg2 - FLAG- CT1	Tg2 - FLAG- CT2	Tg2 - FLAG- CT3	Tg1 - GAPDH- CT1	Tg1 - GAPDH- CT2	Tg1 - GAPDH- CT3	Tg2 - GAPDH- CT1	Tg2 - GAPDH- CT2	Tg2 - GAPDH- CT3
Protocole KOD sybergreen - pour long target amplification (2Kb)
	1 reaction	77 reactions FLAG-Gpr101	77 reactions GAPDH
ADN	1			genomic DNA is 100 ng	parfois c'est mieux de mettre 3ul
KOD Sybergreen 1x	10	770	59290
FW (1uM)	0.4	30.8	2371.6
Rev (1uM)	0.4	30.8	2371.6
Dye 1x	0.4	30.8	2371.6	car machine est ABI 7900		le dye a une concentration de 10 uM, il faut 0.4ul pour avoir 0.2 uM (vtot=20 ul)
Eau	7.8	600.6	46246.2
V total	20
1) KOD dye - préparer concentration 1x = 1,67 ml KOD + 66,8 ul dye				ratio 50:1
2) stockage -20°C
Conditions PCR
etape 1	98°C - 2 min
etape 2	98°C - 10s
etape 3	60°C - 10s
etape 4	68°C- (94s ou 100s)		30s pour amplicon 500 pb
les étapes 1 à 4 sont 40 cycles			94s pour 1557 pb
puis melting curve
