# Supplementary material for: GPR101 drives growth hormone hypersecretion and gigantism in mice via constitutive activation of Gs and Gq/11
Source: Nat Commun. 2020 Sep 21;11:4752. doi: 10.1038/s41467-020-18500-x (PMC7506554; doi:10.1038/s41467-020-18500-x)
Supplement: Supplementary file 4 — Source Data [file 41467_2020_18500_MOESM4_ESM.zip › Source Data/Source data - Figure 5 - Panel B.xlsx]

## Sheet: IP1 levels
Figure 5	GPR101 promotes GH secretion in GH3 cells
Panel B	Determination of IP1 levels in GH3 cells transfected with GPR101 or MOCK plasmid
	n=8 independent experiments ( transfections) per condition
	Samples are tested in duplicates
Elisa plate 1 - design
	1	2	3	4	5	6	7	8	9	10	11	12
A	5000 nM standard IP1	5000 nM standard IP1	Sample 1- Mock	Sample 1- Mock	Sample 1- GPR101	Sample 1- GPR101
B	833 nM standard IP1	833 nM standard IP1	Sample 2- Mock	Sample 2- Mock	Sample 2- GPR101	Sample 2- GPR101
C	208 nM standard IP1	208 nM standard IP1	Sample 3- Mock	Sample 3- Mock	Sample 3- GPR101	Sample 3- GPR101
D	52 nM standard IP1	52 nM standard IP1	Sample 4- Mock	Sample 4- Mock	Sample 4- GPR101	Sample 4- GPR101
E	17 nM standard IP1	17 nM standard IP1	Sample 5- Mock	Sample 5- Mock	Sample 5- GPR101	Sample 5- GPR101
F	0 nM standard IP1	0 nM standard IP1	Sample 6- Mock	Sample 6- Mock	Sample 6- GPR101	Sample 6- GPR101
G	NSB	NSB	Sample 7- Mock	Sample 7- Mock	Sample 7- GPR101	Sample 7- GPR101
H	Blank	Blank	Sample 8- Mock	Sample 8- Mock	Sample 8- GPR101	Sample 8- GPR101
Optical density (OD) @450nm
	1	2	3	4	5	6	7	8	9	10	11	12
A	0.124	0.125	1.557	1.561	0.951	0.953
B	0.379	0.382	1.602	1.605	0.922	0.917
C	0.974	0.971	1.823	1.819	0.888	0.882
D	1.881	1.883	1.244	1.241	1.232	1.237
E	2.408	2.405	1.002	1.007	0.945	0.949
F	2.722	2.726	1.122	1.126	0.834	0.835
G	0.079	0.079	1.746	1.749	0.901	0.908
H	0.081	4.486	1.522	1.527	0.799	0.802
Analysis: four parameter logistic curve (Myassays software)
								a	0.00322
								b	-1.04
								c	108.5
								d	2.649
								MSE	8.337e-05
								R²	0.9999
								SS	0.001
								SYX	0.01118
		IP1 levels (nM) - n1	IP1 levels (nM) - n2	IP1 levels (nM) - n3	IP1 levels (nM) - n4	IP1 levels (nM) - n5	IP1 levels (nM) - n6	IP1 levels (nM) - n7	IP1 levels (nM) - n8	Mean IP1 levels (nM)	Standard deviation (SD)	SEM
	MOCK	86.93	81.39	58.22	138	198.6	164.9	65.4	91.45	110.611	50.7236	20.7078
	GPR101	216.3	228.4	242.2	139.7	218.1	264.6	234.2	281.5	228.125	42.2133	17.2335
