# Supplementary material for: GPR101 drives growth hormone hypersecretion and gigantism in mice via constitutive activation of Gs and Gq/11
Source: Nat Commun. 2020 Sep 21;11:4752. doi: 10.1038/s41467-020-18500-x (PMC7506554; doi:10.1038/s41467-020-18500-x)
Supplement: Supplementary file 4 — Source Data [file 41467_2020_18500_MOESM4_ESM.zip › Source Data/Source data - Figure 4 - Panel C.xlsx]

## Sheet: IP1 levels
Figure 4	GPR101 is constitutively coupled to Gs, Gq/11 and G12/13
Panel C	IP1 measurement in HEK293 transiently transfected with increasing concentrations (0, 75, 150 and 300ng ) of pcDNA.FLAG.GPR101 in HEK WT, deltaGs, deltaGq/11, deltaG12/13 and deltaG cells
	n=4 independent experiments per condition
	Plate 1 design															Plate 2 design
		1	2	3	4	5	6	7	8	9	10	11	12				1	2	3	4	5	6	7	8	9	10	11	12
	A	C0 = 0 nM standard IP1	C0 = 0 nM standard IP1													A	C0 = 0 nM standard IP1	C0 = 0 nM standard IP1
	B	C1 = 17 nM standard IP1	C1 = 17 nM standard IP1													B	C1 = 17 nM standard IP1	C1 = 17 nM standard IP1
	C	C2 = 52 nM standard IP1	C2 = 52 nM standard IP1													C	C2 = 52 nM standard IP1	C2 = 52 nM standard IP1
	D	C3 = 208 nM standard IP1	C3 = 208 nM standard IP1													D	C3 = 208 nM standard IP1	C3 = 208 nM standard IP1
	E	C3 = 833 nM standard IP1	C3 = 833 nM standard IP1	HEK WT + 0 ng GPR101	HEK WT + 0 ng GPR101	DeltaGs + 0 ng GPR101	DeltaGs + 0 ng GPR101	DeltaGq/11 + 0 ng GPR101	DeltaGq/11 + 0 ng GPR101	DeltaG12/13 + 0 ng GPR101	DeltaG12/13 + 0 ng GPR101	DeltaG + 0 ng GPR101	DeltaG + 0 ng GPR101			E	C3 = 833 nM standard IP1	C3 = 833 nM standard IP1	HEK WT + 0 ng GPR101	HEK WT + 0 ng GPR101	DeltaGs + 0 ng GPR101	DeltaGs + 0 ng GPR101	DeltaGq/11 + 0 ng GPR101	DeltaGq/11 + 0 ng GPR101	DeltaG12/13 + 0 ng GPR101	DeltaG12/13 + 0 ng GPR101	DeltaG + 0 ng GPR101	DeltaG + 0 ng GPR101
	F	C5 = 5000 nM standard IP1	C5 = 5000 nM standard IP1	HEK WT+ 75 ng GPR101	HEK WT+ 75 ng GPR101	DeltaGs + 75 ng GPR101	DeltaGs + 75 ng GPR101	DeltaGq/11 + 75 ng GPR101	DeltaGq/11 + 75 ng GPR101	DeltaG12/13 + 75 ng GPR101	DeltaG12/13 + 75 ng GPR101	DeltaG + 75 ng GPR101	DeltaG + 75 ng GPR101			F	C5 = 5000 nM standard IP1	C5 = 5000 nM standard IP1	HEK WT+ 75 ng GPR101	HEK WT+ 75 ng GPR101	DeltaGs + 75 ng GPR101	DeltaGs + 75 ng GPR101	DeltaGq/11 + 75 ng GPR101	DeltaGq/11 + 75 ng GPR101	DeltaG12/13 + 75 ng GPR101	DeltaG12/13 + 75 ng GPR101	DeltaG + 75 ng GPR101	DeltaG + 75 ng GPR101
	G			HEK WT+ 150 ng GPR101	HEK WT+ 150 ng GPR101	DeltaGs + 150 ng GPR101	DeltaGs + 150 ng GPR101	DeltaGq/11 + 150 ng GPR101	DeltaGq/11 + 150 ng GPR101	DeltaG12/13 + 150 ng GPR101	DeltaG12/13 + 150 ng GPR101	DeltaG + 150 ng GPR101	DeltaG + 150 ng GPR101			G			HEK WT+ 150 ng GPR101	HEK WT+ 150 ng GPR101	DeltaGs + 150 ng GPR101	DeltaGs + 150 ng GPR101	DeltaGq/11 + 150 ng GPR101	DeltaGq/11 + 150 ng GPR101	DeltaG12/13 + 150 ng GPR101	DeltaG12/13 + 150 ng GPR101	DeltaG + 150 ng GPR101	DeltaG + 150 ng GPR101
	H			HEK WT+ 300 ng GPR101	HEK WT+ 300 ng GPR101	DeltaGs + 300 ng GPR101	DeltaGs + 300 ng GPR101	DeltaGq/11 + 300 ng GPR101	DeltaGq/11 + 300 ng GPR101	DeltaG12/13 + 300 ng GPR101	DeltaG12/13 + 300 ng GPR101	DeltaG + 300 ng GPR101	DeltaG + 300 ng GPR101			H			HEK WT+ 300 ng GPR101	HEK WT+ 300 ng GPR101	DeltaGs + 300 ng GPR101	DeltaGs + 300 ng GPR101	DeltaGq/11 + 300 ng GPR101	DeltaGq/11 + 300 ng GPR101	DeltaG12/13 + 300 ng GPR101	DeltaG12/13 + 300 ng GPR101	DeltaG + 300 ng GPR101	DeltaG + 300 ng GPR101
	Plate 1 : Optical density (OD) @450nm															Plate 2 : Optical density (OD) @450nm
		1	2	3	4	5	6	7	8	9	10	11	12				1	2	3	4	5	6	7	8	9	10	11	12
	A	2.342	2.289													A	2.068	2.029
	B	2.041	1.856													B	1.668	1.605
	C	1.665	1.602													C	1.389	1.316
	D	0.882	0.816													D	0.943	0.982
	E	0.302	0.285	2.103	2.099	2.186	2.103	2.053	2.067	2.108	2.019	2.083	2.077			E	0.483	0.471	1.699	1.738	1.745	1.766	1.713	1.707	1.731	1.748	1.723	1.798
	F	0.075	0.071	1.854	1.904	1.888	1.806	2.092	2.055	1.906	1.905	2.046	2.018			F	0.265	0.269	1.382	1.374	1.322	1.391	1.725	1.746	1.341	1.355	1.746	1.749
	G			1.492	1.405	1.386	1.303	2.027	2.069	1.308	1.319	2.083	2.091			G			1.296	1.292	1.243	1.259	1.721	1.733	1.224	1.217	1.744	1.707
	H			1.243	1.245	1.231	1.239	2.053	2.024	1.247	1.206	2.044	2.093			H			1.131	1.139	1.116	1.108	1.715	1.701	1.163	1.159	1.782	1.715
	Analysis plate 1: Four logarithmic logistic curve															Analysis plate 2: Four logarithmic logistic curve
									a	-2.269														a	-1.879
									b	-1.162														b	-0.8596
									c	143														c	170.8
									d	-0.2028														d	-0.2266
									MSE	0.002207														MSE	0.001266
									R²	0.9959														R²	0.9952
									SS	0.02207														SS	0.01266
									SYX	0.06065														SYX	0.04594
		Concentration IP1 (nM)- n1	Concentration IP1 (nM)- n2	Concentration IP1 (nM)- n3	Concentration IP1 (nM)- n4	Mean IP1 levels (nM)	Standard deviation (SD)	SEM			Concentration IP1 (nM)- n1	Concentration IP1 (nM)- n2	Concentration IP1 (nM)- n3	Concentration IP1 (nM)- n4	Mean IP1 levels (nM)	Standard deviation (SD)	SEM			Concentration IP1 (nM)- n1	Concentration IP1 (nM)- n2	Concentration IP1 (nM)- n3	Concentration IP1 (nM)- n4	Mean IP1 levels (nM)	Standard deviation (SD)	SEM			Concentration IP1 (nM)- n1	Concentration IP1 (nM)- n2	Concentration IP1 (nM)- n3	Concentration IP1 (nM)- n4	Mean IP1 levels (nM)	Standard deviation (SD)	SEM			Concentration IP1 (nM)- n1	Concentration IP1 (nM)- n2	Concentration IP1 (nM)- n3	Concentration IP1 (nM)- n4	Mean IP1 levels (nM)	Standard deviation (SD)	SEM
	HEK WT + 0 ng GPR101	1.428	1.925	9.101	5.67	4.531	3.58711	1.79355		DeltaGs + 0 ng GPR101	1.431	1.428	5.097	3.465	2.85525	1.77602	0.888011		DeltaGq/11 + 0 ng GPR101	6.956	5.495	7.823	8.365	7.15975	1.25239	0.626195		DeltaG12/13 + 0 ng GPR101	0.7654	10.4	6.256	4.856	5.56935	3.97465	1.98732		DeltaG + 0 ng GPR101	3.768	4.425	6.942	1.262	4.09925	2.33431	1.16716
	HEK WT+ 75 ng GPR101	26.86	21.81	52.54	54.07	38.82	16.864	8.432		DeltaGs + 75 ng GPR101	23.42	31.83	64.68	50.86	42.6975	18.6152	9.30762		DeltaGq/11 + 75 ng GPR101	2.752	6.75	6.769	5.017	5.322	1.90008	0.95004		DeltaG12/13 + 75 ng GPR101	21.61	21.71	60.66	57.81	40.4475	21.7252	10.8626		DeltaG + 75 ng GPR101	7.675	10.5	5.017	4.776	6.992	2.68228	1.34114
	HEK WT+ 150 ng GPR101	69.12	81.61	70.45	71.37	73.1375	5.72335	2.86168		DeltaGs + 150 ng GPR101	84.51	98	83.32	79.27	86.275	8.13209	4.06605		DeltaGq/11 + 150 ng GPR101	9.6	5.283	7.116	6.087	7.0215	1.87557	0.937784		DeltaG12/13 + 150 ng GPR101	97.15	95.29	88.33	90.23	92.75	4.15124	2.07562		DeltaG + 150 ng GPR101	3.768	2.867	5.178	8.365	5.0445	2.40932	1.20466
	HEK WT+ 300 ng GPR101	108.7	108.3	116.4	113.7	111.775	3.9424	1.9712		DeltaGs + 300 ng GPR101	110.9	109.4	121.5	124.3	116.525	7.47457	3.73728		DeltaGq/11 + 300 ng GPR101	6.956	9.902	7.645	8.915	8.3545	1.31252	0.656259		DeltaG12/13 + 300 ng GPR101	108	115.7	106	107.2	109.225	4.39422	2.19711		DeltaG + 300 ng GPR101	7.88	2.636	2.314	7.645	5.11875	3.05707	1.52854
	GPR101 plasmid (ng/well)	Mean IP1 levels (nM) -WT	SEM-WT	Mean IP1 levels (nM)-DeltaGs	SEM-DeltaGs	Mean IP1 levels (nM)-DeltaGq/11	SEM-DeltaGq/11	Mean IP1 levels (nM)-DeltaG12/13	SEM-DeltaG12/13	Mean IP1 levels (nM)-DeltaG	SEM-DeltaG
	0	4.531	1.79355	2.85525	0.888011	7.15975	0.626195	5.56935	1.98732	4.09925	1.16716
	75	38.82	8.432	42.6975	9.30762	5.322	0.95004	40.4475	10.8626	6.992	1.34114
	150	73.1375	2.86168	86.275	4.06605	7.0215	0.937784	92.75	2.07562	5.0445	1.20466
	300	111.775	1.9712	116.525	3.73728	8.3545	0.656259	109.225	2.19711	5.11875	1.52854
