# Supplementary material for: GPR101 drives growth hormone hypersecretion and gigantism in mice via constitutive activation of Gs and Gq/11
Source: Nat Commun. 2020 Sep 21;11:4752. doi: 10.1038/s41467-020-18500-x (PMC7506554; doi:10.1038/s41467-020-18500-x)
Supplement: Supplementary file 4 — Source Data [file 41467_2020_18500_MOESM4_ESM.zip › Source Data/Source data - Figure 1 - Panel D.xlsx]

## Sheet: Elisa plasma Gh
Figure 1	ELISA mouse plasma Gh in WT (+/+) and GhrhrGpr101 (+/T) mice
Panel D	Males and Females - Age at 6, 26 and 52 weeks
	No dilution is required for plasma
	Samples are tested in duplicates (n=6mice/group)
	Plate 1 design - Males (+/+) and (+/T) - 6, 26 and 52-week old														Plate 2 design - Females (+/+) and (+/T) - 6, 26 and 52-week old
		1	2	3	4	5	6	7	8	9	10	11	12			1	2	3	4	5	6	7	8	9	10	11	12
	A	40 ng/ml standard Gh	40 ng/ml standard Gh	Male 1- 6w-(+/+) -n1	Male 1- 6w-(+/+) -n2	Male 1- 6w-(+/T) -n1	Male 1- 6w-(+/T) -n2	Male 1- 26w-(+/+) -n1	Male 1- 26w-(+/+) -n2	Male 1- 26w-(+/T) -n1	Male 1- 26w-(+/T) -n2	Male 1- 52w-(+/+) -n1	Male 1- 52w-(+/+) -n2		A	40 ng/ml standard Gh	40 ng/ml standard Gh	Female 1- 6w-(+/+) -n1	Female 1- 6w-(+/+) -n2	Female 1- 6w-(+/T) -n1	Female 1- 6w-(+/T) -n2	Female 1- 26w-(+/+) -n1	Female 1- 26w-(+/+) -n2	Female 1- 26w-(+/T) -n1	Female 1- 26w-(+/T) -n2	Female 1- 52w-(+/+) -n1	Female 1- 52w-(+/+) -n2
	B	16,7 ng/ml standard Gh	16,7 ng/ml standard Gh	Male 2- 6w-(+/+) -n1	Male 2- 6w-(+/+) -n2	Male 2- 6w-(+/T) -n1	Male 2- 6w-(+/T) -n2	Male 2- 26w-(+/+) -n1	Male 2- 26w-(+/+) -n2	Male 2- 26w-(+/T) -n1	Male 2- 26w-(+/T) -n2	Male 2- 52w-(+/+) -n1	Male 2- 52w-(+/+) -n2		B	16,7 ng/ml standard Gh	16,7 ng/ml standard Gh	Female 2- 6w-(+/+) -n1	Female 2- 6w-(+/+) -n2	Female 2- 6w-(+/T) -n1	Female 2- 6w-(+/T) -n2	Female 2- 26w-(+/+) -n1	Female 2- 26w-(+/+) -n2	Female 2- 26w-(+/T) -n1	Female 2- 26w-(+/T) -n2	Female 2- 52w-(+/+) -n1	Female 2- 52w-(+/+) -n2
	C	5,6 ng/ml standard Gh	5,6 ng/ml standard Gh	Male 3- 6w-(+/+) -n1	Male 3- 6w-(+/+) -n2	Male 3- 6w-(+/T) -n1	Male 3- 6w-(+/T) -n2	Male 3- 26w-(+/+) -n1	Male 3- 26w-(+/+) -n2	Male 3- 26w-(+/T) -n1	Male 3- 26w-(+/T) -n2	Male 3- 52w-(+/+) -n1	Male 3- 52w-(+/+) -n2		C	5,6 ng/ml standard Gh	5,6 ng/ml standard Gh	Female- 6w-(+/+) -n1	Female 3- 6w-(+/+) -n2	Female 3- 6w-(+/T) -n1	Female 3- 6w-(+/T) -n2	Female 3- 26w-(+/+) -n1	Female 3- 26w-(+/+) -n2	Female 3- 26w-(+/T) -n1	Female 3- 26w-(+/T) -n2	Female 3- 52w-(+/+) -n1	Female 3- 52w-(+/+) -n2
	D	1,9 ng/ml standard Gh	1,9 ng/ml standard Gh	Male 4- 6w-(+/+) -n1	Male 4- 6w-(+/+) -n2	Male 4- 6w-(+/T) -n1	Male 4- 6w-(+/T) -n2	Male 4- 26w-(+/+) -n1	Male 4- 26w-(+/+) -n2	Male 4- 26w-(+/T) -n1	Male 4- 26w-(+/T) -n2	Male 4- 52w-(+/+) -n1	Male 4- 52w-(+/+) -n2		D	1,9 ng/ml standard Gh	1,9 ng/ml standard Gh	Female- 6w-(+/+) -n1	Female 4- 6w-(+/+) -n2	Female 4- 6w-(+/T) -n1	Female 4- 6w-(+/T) -n2	Female 4- 26w-(+/+) -n1	Female 4- 26w-(+/+) -n2	Female 4- 26w-(+/T) -n1	Female 4- 26w-(+/T) -n2	Female 4- 52w-(+/+) -n1	Female 4- 52w-(+/+) -n2
	E	0,62 ng/ml standard Gh	0,62 ng/ml standard Gh	Male 5- 6w-(+/+) -n1	Male 5- 6w-(+/+) -n2	Male 5- 6w-(+/T) -n1	Male 5- 6w-(+/T) -n2	Male 5- 26w-(+/+) -n1	Male 5- 26w-(+/+) -n2	Male 5- 26w-(+/T) -n1	Male 5- 26w-(+/T) -n2	Male 5- 52w-(+/+) -n1	Male 5- 52w-(+/+) -n2		E	0,62 ng/ml standard Gh	0,62 ng/ml standard Gh	Female- 6w-(+/+) -n1	Female 5- 6w-(+/+) -n2	Female 5- 6w-(+/T) -n1	Female 5- 6w-(+/T) -n2	Female 5- 26w-(+/+) -n1	Female 5- 26w-(+/+) -n2	Female 5- 26w-(+/T) -n1	Female 5- 26w-(+/T) -n2	Female 5- 52w-(+/+) -n1	Female 5- 52w-(+/+) -n2
	F	0,21 ng/ml standard Gh	0,21 ng/ml standard Gh	Male 6- 6w-(+/+) -n1	Male 6- 6w-(+/+) -n2	Male 6- 6w-(+/T) -n1	Male 6- 6w-(+/T) -n2	Male 6- 26w-(+/+) -n1	Male 6- 26w-(+/+) -n2	Male 6- 26w-(+/T) -n1	Male 6- 26w-(+/T) -n2	Male 6- 52w-(+/+) -n1	Male 6- 52w-(+/+) -n2		F	0,21 ng/ml standard Gh	0,21 ng/ml standard Gh	Female- 6w-(+/+) -n1	Female 6- 6w-(+/+) -n2	Female 6- 6w-(+/T) -n1	Female 6- 6w-(+/T) -n2	Female 6- 26w-(+/+) -n1	Female 6- 26w-(+/+) -n2	Female 6- 26w-(+/T) -n1	Female 6- 26w-(+/T) -n2	Female 6- 52w-(+/+) -n1	Female 6- 52w-(+/+) -n2
	G	0,07 ng/ml standard Gh	0,07 ng/ml standard Gh	Male 1- 52w-(+/T) -n1	Male 2- 52w-(+/T) -n1	Male 3- 52w-(+/T) -n1	Male 4- 52w-(+/T) -n1	Male 5- 52w-(+/T) -n1	Male 6- 52w-(+/T) -n1						G	0,07 ng/ml standard Gh	0,07 ng/ml standard Gh	Female 1- 52w-(+/T) -n1	Female 2- 52w-(+/T) -n1	Female 3- 52w-(+/T) -n1	Female 4- 52w-(+/T) -n1	Female 5- 52w-(+/T) -n1	Female 6- 52w-(+/T) -n1
	H	0ng/ml standard Gh	0ng/ml standard Gh	Male 1- 52w-(+/T) -n2	Male 2- 52w-(+/T) -n2	Male 3- 52w-(+/T) -n2	Male 4- 52w-(+/T) -n2	Male 5- 52w-(+/T) -n2	Male 6- 52w-(+/T) -n2						H	0ng/ml standard Gh	0ng/ml standard Gh	Female 1- 52w-(+/T) -n2	Female 2- 52w-(+/T) -n2	Female 3- 52w-(+/T) -n2	Female 4- 52w-(+/T) -n2	Female 5- 52w-(+/T) -n2	Female 6- 52w-(+/T) -n2
	Plate 1- Optical density @450 nm														Plate 2- Optical density @450 nm
		1	2	3	4	5	6	7	8	9	10	11	12			1	2	3	4	5	6	7	8	9	10	11	12
	A	2.903	2.904	1.121	1.135	1.263	1.248	0.596	0.597	2.803	2.799	0.263	0.253		A	3.023	3.025	2.134	2.135	2.456	2.457	1.118	1.123	2.377	2.365	0.631	0.644
	B	1.099	1.097	1.116	1.123	1.312	1.314	0.796	0.746	1.202	1.191	0.172	0.175		B	2.109	2.111	2.079	2.084	2.345	2.351	0.954	0.961	1.519	1.525	0.356	0.359
	C	0.419	0.416	1.002	1.011	1.126	1.128	0.853	0.838	1.555	1.542	0.156	0.162		C	0.902	0.903	1.902	1.911	2.222	2.232	1.136	1.138	1.642	1.639	0.321	0.328
	D	0.191	0.188	0.987	0.992	1.111	1.117	0.638	0.649	1.623	1.632	0.429	0.476		D	0.562	0.572	1.652	1.656	2.234	2.244	1.212	1.202	1.921	1.918	0.611	0.616
	E	0.112	0.115	1.104	1.108	1.232	1.235	0.322	0.335	1.502	1.505	0.223	0.231		E	0.321	0.332	2.151	2.163	1.998	1.999	0.917	0.923	1.357	1.349	0.408	0.405
	F	0.091	0.092	1.189	1.192	1.344	1.346	0.869	0.812	1.723	1.726	0.536	0.506		F	0.225	0.226	2.227	2.232	2.346	2.352	0.932	0.927	2.295	2.286	0.335	0.342
	G	0.085	0.085	0.531	0.805	0.888	0.617	0.784	0.901						G	0.165	0.167	0.979	1.221	1.111	1.115	0.999	1.352
	H	0.083	0.082	0.528	0.815	0.881	0.623	0.775	0.926						H	0.072	0.075	0.978	1.221	1.103	1.123	0.992	1.355
	Plate 1- Four logarithmic logistic curve (My assays software)														Plate 2- Four logarithmic logistic curve (My assays software)
								a	0.01191														a	0.1415
								b	1.152														b	1.152
								c	40000														c	19.42
								d	7989														d	4.192
								MSE	0.0002688														MSE	0.003405
								R²	0.9997														R²	0.9967
								SS	0.003763														SS	0.04767
								SYX	0.0194														SYX	0.06904
	Line	Mouse	Sexe	Genotype	Age (week)	Concentration Gh (ng/ml)- n1	Concentration Gh (ng/ml)- n2	Mean concentration Gh (ng/ml)		Line	Mouse	Sexe	Genotype	Age (week)	Concentration Gh (ng/ml)- n1	Concentration Gh (ng/ml)- n2	Mean concentration Gh (ng/ml)		Line	Mouse	Sexe	Genotype	Age (week)	Concentration Gh (ng/ml)- n1	Concentration Gh (ng/ml)- n2	Mean concentration Gh (ng/ml)
	1	1	Male	+/+	6	16.71	16.91	16.81		1	1	Male	+/+	26	8.97	8.986	8.978		1	1	Male	+/+	52	3.48	3.3	3.39
	1	2	Male	+/+	6	16.64	16.74	16.69		1	2	Male	+/+	26	12.01	11.26	11.635		1	2	Male	+/+	52	1.774	1.833	1.8035
	1	3	Male	+/+	6	15.01	15.14	15.075		1	3	Male	+/+	26	12.85	12.63	12.74		1	3	Male	+/+	52	1.451	1.573	1.512
	1	4	Male	+/+	6	14.8	14.87	14.835		1	4	Male	+/+	26	9.619	9.788	9.7035		1	4	Male	+/+	52	6.311	7.074	6.6925
	1	5	Male	+/+	6	16.47	16.53	16.5		1	5	Male	+/+	26	4.516	4.739	4.6275		1	5	Male	+/+	52	2.751	2.899	2.825
	1	6	Male	+/+	6	17.67	17.71	17.69		1	6	Male	+/+	26	13.08	12.24	12.66		1	6	Male	+/+	52	8.031	7.555	7.793
	1	1	Male	+/T	6	18.7	18.49	18.595		1	1	Male	+/T	26	38.81	38.76	38.785		1	1	Male	+/T	52	7.952	7.904	7.928
	1	2	Male	+/T	6	19.38	19.41	19.395		1	2	Male	+/T	26	17.85	17.69	17.77		1	2	Male	+/T	52	12.14	12.29	12.215
	1	3	Male	+/T	6	16.78	16.81	16.795		1	3	Male	+/T	26	22.7	22.52	22.61		1	3	Male	+/T	52	13.36	13.26	13.31
	1	4	Male	+/T	6	16.57	16.65	16.61		1	4	Male	+/T	26	23.61	23.73	23.67		1	4	Male	+/T	52	9.296	9.388	9.342
	1	5	Male	+/T	6	18.27	18.31	18.29		1	5	Male	+/T	26	21.98	22.02	22		1	5	Male	+/T	52	11.83	11.69	11.76
	1	6	Male	+/T	6	19.82	19.85	19.835		1	6	Male	+/T	26	24.95	24.99	24.97		1	6	Male	+/T	52	13.55	13.92	13.735
	Line	Mouse	Sexe	Genotype	Age (week)	Concentration Gh (ng/ml)- n1	Concentration Gh (ng/ml)- n2	Mean concentration Gh (ng/ml)		Line	Mouse	Sexe	Genotype	Age (week)	Concentration Gh (ng/ml)- n1	Concentration Gh (ng/ml)- n2	Mean concentration Gh (ng/ml)		Line	Mouse	Sexe	Genotype	Age (week)	Concentration Gh (ng/ml)- n1	Concentration Gh (ng/ml)- n2	Mean concentration Gh (ng/ml)
	1	1	Female	+/+	6	17.73	17.75	17.74		1	1	Female	+/+	26	6.567	6.608	6.5875		1	1	Female	+/+	52	2.957	3.047	3.002
	1	2	Female	+/+	6	16.91	16.98	16.945		1	2	Female	+/+	26	5.28	5.333	5.3065		1	2	Female	+/+	52	1.085	1.106	1.0955
	1	3	Female	+/+	6	14.49	14.61	14.55		1	3	Female	+/+	26	6.714	6.731	6.7225		1	3	Female	+/+	52	0.8403	0.8896	0.86495
	1	4	Female	+/+	6	11.55	11.6	11.575		1	4	Female	+/+	26	7.348	7.263	7.3055		1	4	Female	+/+	52	2.82	2.854	2.837
	1	5	Female	+/+	6	17.99	18.18	18.085		1	5	Female	+/+	26	5.001	5.046	5.0235		1	5	Female	+/+	52	1.441	1.421	1.431
	1	6	Female	+/+	6	19.2	19.29	19.245		1	6	Female	+/+	26	5.114	5.076	5.095		1	6	Female	+/+	52	0.9387	0.9876	0.96315
	1	1	Female	+/T	6	23.39	23.41	23.4		1	1	Female	+/T	26	21.84	21.62	21.73		1	1	Female	+/T	52	5.471	5.463	5.467
	1	2	Female	+/T	6	21.25	21.36	21.305		1	2	Female	+/T	26	10.17	10.23	10.2		1	2	Female	+/T	52	7.425	7.425	7.425
	1	3	Female	+/T	6	19.12	19.29	19.205		1	3	Female	+/T	26	11.45	11.41	11.43		1	3	Female	+/T	52	6.511	6.446	6.4785
	1	4	Female	+/T	6	19.32	19.49	19.405		1	4	Female	+/T	26	14.74	14.7	14.72		1	4	Female	+/T	52	6.543	6.608	6.5755
	1	5	Female	+/T	6	15.76	15.78	15.77		1	5	Female	+/T	26	8.625	8.552	8.5885		1	5	Female	+/T	52	5.625	5.571	5.598
	1	6	Female	+/T	6	21.27	21.38	21.325		1	6	Female	+/T	26	20.36	20.2	20.28		1	6	Female	+/T	52	8.579	8.606	8.5925
		Mean concentration Gh (ng/ml)	Standard deviation (SD)	SEM							Mean concentration Gh (ng/ml)	Standard deviation (SD)	SEM							Mean concentration Gh (ng/ml)	Standard deviation (SD)	SEM
	M (+/+) - 6w	16.2667	1.09768	0.448125						M (+/+) - 26w	10.0573	3.07353	1.25476						M (+/+) - 52w	4.00267	2.62312	1.07089
	M (+/T) - 6w	18.2533	1.32291	0.540075						M (+/T) - 26w	24.9675	7.19409	2.93698						M (+/T) - 52w	11.3817	2.28833	0.934207
	F (+/+) - 6w	16.3567	2.81843	1.15062						F (+/+) - 26w	6.00675	0.982318	0.401029						F (+/+) - 52w	1.69893	0.966023	0.394377
	F (+/T) - 6w	20.0683	2.60267	1.06254						F (+/T) - 26w	14.4914	5.45142	2.22553						F (+/T) - 52w	6.68942	1.17522	0.479783
