# Supplementary material for: GPR101 drives growth hormone hypersecretion and gigantism in mice via constitutive activation of Gs and Gq/11
Source: Nat Commun. 2020 Sep 21;11:4752. doi: 10.1038/s41467-020-18500-x (PMC7506554; doi:10.1038/s41467-020-18500-x)
Supplement: Supplementary file 4 — Source Data [file 41467_2020_18500_MOESM4_ESM.zip › Source Data/Source data - Supplementary Figure 3 - Panel B.xlsx]

## Sheet: FLAG-Gpr101 Line 1
Supplementary Figure 3: Phenotypic analysis of another transgenic line
Panel B	FLAG-Gpr101 mRNA expression in the pituitary of WT (+/+) and GhrhrGpr101 (+/T) mice
	Males - Age: 29-weeks old
	n=5 mice/group
	Samples are tested in triplicates
Sample	C1T Gapdh	C2T Gapdh	C3T Gapdh	C1T FLAG-Gpr101	C2T FLAG-Gpr101	C3T FLAG-Gpr101
+/T - n1	19.2	18.9	18.9	29.02	29.5	29.42
+/T - n2	19.31	19.42	19.64	28.09	28.02	28.26
+/T - n3	19.22	19.34	19.11	29.76	29.02	29.96
+/T - n4	18.97	19.04	19.1	29.04	29.14	29.42
+/T - n5	19.14	19.32	19.26	30.93	30.21	30.12
+/+ - n1	19.8	20.2	19.9	34.621	34.2	34.12
+/+ - n2	19.33	19.47	19.51	33.86	34	34.02
+/+ - n3	19.05	18.99	19.13	33.87	33.8	33.87
+/+ - n4	19.23	19.3	19	32.99	32.94	33.04
+/+ - n5	19.87	19.65	19.51	33.12	33.73	33.54
Mean					delta CT FLAG-Gpr101 (FLAG-Gpr101 -Gapdh)
Sample	CT Gapdh	CT FLAG-Gpr101			+/+	+/T
+/T - n1	19	29.3133			14.347	10.3133
+/T - n2	19.4567	28.1233			14.5233	8.66667
+/T - n3	19.2233	29.58			14.79	10.3567
+/T - n4	19.0367	29.2			13.8133	10.1633
+/T - n5	19.24	30.42			13.7867	11.18
+/+ - n1	19.9667	34.3137		Mean	14.2521	10.136
+/+ - n2	19.4367	33.96
+/+ - n3	19.0567	33.8467
+/+ - n4	19.1767	32.99			delta delta CT			Pour metter SEM pour le Ctrl
+/+ - n5	19.6767	33.4633			+/+	+/T	2-ddCT (+/T)	2-dCT (+/+)
						-3.93873	15.3348	4.79869e-05	0.902077
						-5.5854	48.0146	4.2466e-05	0.798292
						-3.8954	14.881	3.52993e-05	0.663571
						-4.08873	17.015	6.9466e-05	1.30585
						-3.07207	8.40977	7.0762e-05	1.33021
				Mean			20.731	5.3196e-05	1
				SEM			6.97623		0.135285
					Mean	SEM
				+/+	1	0.135285
				+/T	20.731	6.97623

## Sheet: FLAG-Gpr101 Line 2
Supplementary Figure S3
Panel B	FLAG-Gpr101 mRNA expression in the pituitary of WT (+/+) and GhrhrGpr101 (+/T) mice
	Males - Age: 29-weeks old
	n=5 mice/group
	Samples are tested in triplicates
Sample	C1T Gapdh	C2T Gapdh	C3T Gapdh	C1T FLAG-Gpr101	C2T FLAG-Gpr101	C3T FLAG-Gpr101
+/T - n1	19.35	19.22	19.53	29.15	29.31	29.02
+/T - n2	19.45	19.4	19.17	31.04	31.25	31.27
+/T - n3	19.33	19.76	19.67	29.36	29.34	29.76
+/T - n4	18.89	19.02	18.92	30.02	30.14	30.21
+/T - n5	19.06	19.12	19.35	30.88	30.92	31
+/+ - n1	19.24	19.53	19.57	31.24	31.35	31.47
+/+ - n2	19.76	19.51	19.87	32.36	32.41	32.54
+/+ - n3	20.05	19.99	19.92	34.54	34.56	34.26
+/+ - n4	19.12	19.26	19.3	33.33	33.67	33.57
+/+ - n5	19.87	19.75	19.51	35.26	35.46	35.32
Mean					delta CT FLAG-Gpr101 (FLAG-Gpr101 -Gapdh)
Sample	CT Gapdh	CT FLAG-Gpr101			+/+	+/T
+/T - n1	19.3667	29.16			11.9067	9.79333
+/T - n2	19.34	31.1867			12.7233	11.8467
+/T - n3	19.5867	29.4867			14.4667	9.9
+/T - n4	18.9433	30.1233			14.2967	11.18
+/T - n5	19.1767	30.9333			15.6367	11.7567
+/+ - n1	19.4467	31.3533		Mean	13.806	10.8953
+/+ - n2	19.7133	32.4367
+/+ - n3	19.9867	34.4533
+/+ - n4	19.2267	33.5233			delta delta CT			Pour metter SEM pour le Ctrl
+/+ - n5	19.71	35.3467			+/+	+/T	2-ddCT (+/T)	2-dCT (+/+)
						-4.01267	16.1411	0.000260457	2.49567
						-1.95933	3.88882	0.000147875	1.41692
						-3.906	14.9907	4.41672e-05	0.423204
						-2.626	6.17312	4.96906e-05	0.476129
						-2.04933	4.13915	1.96288e-05	0.188081
				Mean			9.06659	0.000104364	1
				SEM			2.68892		0.428788
					Mean	SEM
				+/+	1	0.428788
				+/T	9.06659	2.68892
