# Supplementary material for: GPR101 drives growth hormone hypersecretion and gigantism in mice via constitutive activation of Gs and Gq/11
Source: Nat Commun. 2020 Sep 21;11:4752. doi: 10.1038/s41467-020-18500-x (PMC7506554; doi:10.1038/s41467-020-18500-x)
Supplement: Supplementary file 4 — Source Data [file 41467_2020_18500_MOESM4_ESM.zip › Source Data/Source data - Figure 5 - Panel A.xlsx]

## Sheet: cAMP levels
Figure 5	GPR101 promotes GH secretion in GH3 cells
Panel A	Determination of cAMP levels in GH3 cells transfected with GPR101 or MOCK plasmid
	n=6 independent experiments (transfections) per condition
		cAMP levels (nM) - n1	cAMP levels (nM) - n2	cAMP levels (nM) - n3	cAMP levels (nM) - n4	cAMP levels (nM) - n5	cAMP levels (nM) - n6	Mean cAMP levels (nM)	Standard deviation (SD)	SEM
	MOCK	2.33	2.433	1.563	3.025	2.616	1.975	2.32367	0.507839	0.207324
	GPR101	6.426	8.578	8.76	8.241	9.002	7.821	8.138	0.934775	0.38162
