# Supplementary material for: GPR101 drives growth hormone hypersecretion and gigantism in mice via constitutive activation of Gs and Gq/11
Source: Nat Commun. 2020 Sep 21;11:4752. doi: 10.1038/s41467-020-18500-x (PMC7506554; doi:10.1038/s41467-020-18500-x)
Supplement: Supplementary file 4 — Source Data [file 41467_2020_18500_MOESM4_ESM.zip › Source Data/Source data - Supplementary Figure 2 - Panel C.xlsx]

## Sheet: Weight _ Males
Supplementary Figure 2 - Panel D		Weight (g) of WT (+/+) and GhrhrGpr101 (+/T) mice
		Males (Line 1) - from 3 to 60 week-old
		n=3-18 mice/group
		Weight (g)
		Male +/+																																		Male +/T
	Number of mouse	1	2	3	4	5	6	7	8	9	10	11	12	13	14	15	16	17	18	19	20	21	22	23	24	25	26	27	28	29	30	31	Mean Weight (g) - (+/+)	Standard deviation (SD)	SEM	1	2	3	4	5	6	7	8	9	10	11	12	13	14
Week (w)	3														20.4	20.3	18.5	20.4	18.1														19.54	1.14149	0.51049						21	13.5	12.8
	4														22.1	23	19.5	22	20.8														21.48	1.35536	0.606135						22.3	19.8	18
	5														23.4	23	21.8	23.9	22.6														22.94	0.798749	0.357211						22.1	20.9	20
	6						21.2	22.4	21.3	17.18	17.5	19.9	21.8	19	25.5	25.2	24.3	26.2	24														21.96	2.99474	0.830591			21.1	19		24.1	22.3	21.4
	7	21.1	22	21.5	21.2	22.9	21.7	23	22	20.5	21.7	20.5	22	20	26	25.6	25	26.8	24.8														22.6833	2.0669	0.487172	24.3	23.1	22	20		24.5
	8	22.6	23.5	22	21.2	23.2					19	20.9	22.6	22	27.5	27.9	27.3	28.9	25.4														23.8571	3.02927	0.809607	25	24	23.7	20.8	23.1	25.7
	9	23	23.8	22.4	21.4	23.6									28.2	27.5	27.6	29.5															25.2222	2.96175	0.987249	26.1	24.7	25	21.5	24	25.9
	10	24.1	24.3												27.4	29.8	28.7	30.7															27.5	2.78496	1.13695	27	25.6	26	22	25.1	26.3
	11	24.2	24.7	24	23.4	26.3					21.5	22.5	24.8	22.6	29.4	30.3	29.8	30.8				28.33	25.2	24.82									25.7906	3.00633	0.751581	27.5	26.9	24.5	23.8	25.5	27.6
	12	25.5	25	25.5	24.7	26.5					22.9	23.8	26.8	25.5	28.6	30.4	30.5	31.1				29											26.8429	2.6343	0.704048			26	26.7	26	28					25.11	24.15
	13	27	26	26		28									30.1	31	30.8	31.7				31					27.29						28.889	2.24947	0.711344					27	27.3					26	25
	14	28.3	27.2	26.7		28.4																31.6					28						28.3667	1.71659	0.700793									31.09	29.95	27.1	26
	15	28.5	27.9	28		28.9																32.3					28.5						29.0167	1.64975	0.673507									32	30.7	27.5	26.6
	16			28.6	27.3		26.8	25.8	24.8	25.5																	28.2			27.5			26.8125	1.34317	0.474883									32.3	31.6	28	27
	17			29	29.5		28	26.9	25.4	26.7																	29.2			28.2			27.8625	1.42622	0.504245									33	32	29.2	28.3
	18				30		28.5	27.3	25.8	27																				29.3			27.9833	1.56642	0.639488									33.4	33	30	29
	20				30.3		31	30.2	27	29																							29.5	1.57162	0.702851														30.4
	22				31.4		33.3	30.6	28	31																							30.86	1.90473	0.851822														31
	24				31.7															32									35.6		29		32.075	2.7097	1.35485														32.4
	28				32															32.4									36		30		32.6	2.498	1.249														32.9
	29				32.6															33.1									36.2				33.9667	1.95021	1.12596														33.5
	33				32.8															34									38				34.9333	2.72274	1.57198
	34				33															34.3											33	34	33.575	0.675154	0.337577			34	35
	35			34	33																31.52											34	33.13	1.17229	0.586146			35.3	36
	39			35	34.4																32.6							29				34.4	33.08	2.45194	1.09654			35.7	37
	42			35.1	34.9																33.2							31				35.1	33.86	1.7869	0.799125			36	39.7
	43			35.5	35.1																34							31.9				35.5	34.4	1.52643	0.682642			36
	44			36	35.3																35.2							33				36	35.1	1.23288	0.551362			36.6
	45			39.4	35.8																36.3							34.1				38	36.72	2.04377	0.914002			37										35
	48																									31.5		35.9				39	35.4667	3.76873	2.17588			37.4										35.1
	53																								34.8	32	34	36	36	38	37		35.4	1.99666	0.754668													36
	54																																															36.2
	57																																															37
	58																																															37.3
	60
[truncated: 21 more columns]

## Sheet: Weight _ Females
Supplementary Figure S2: Impact on Gh, metabolism and bones
Panel C	Weight (g) of WT (+/+) and GhrhrGpr101 (+/T) mice
	Females (Line 1) - from 3 to 60 week-old
	n=3-18 mice/group
		Weight (g)
		Female +/+																																			Female +/T
	Number of mouse	1	2	3	4	5	6	7	8	9	10	11	12	13	14	15	16	17	18	19	20	21	22	23	24	25	26	27	28	29	30	31	32	Mean Weight (g) - (+/+)	Standard deviation (SD)	SEM	1	2	3	4	5	6	7	8	9	10	11	12	13
Week (w)	3																	13	12.3	10.3	14.4	11.2	11.8											12.1667	1.43201	0.584618					13.1	11.6	15.8
	4																	18	15	14	16	14.6	14.8											15.4	1.43108	0.584237					16.7	12.2	16.6
	5																	18.3	16.5	15.1	17.5	15.3	15.5											16.3667	1.30639	0.533333					19	13	17.7
	6										16.2	16	16.1	17	16.7	17.1	17.4	22.6	19.5	16.2	18.1	16	16											17.3	1.89297	0.525015		16	16.4		20	13.5	18.3
	7	18.1	18.2	18.6	18.7	15.8	18.7	18.9	19.3	18.5	18.5	16.5	16.9	17.8	17	17.5					18.4	16.2	16.3											17.7722	1.0665	0.251376	17	16.7	16.9			14.1	18.9
	8	18.4	18.5	19.7	19	16.6	19	19.6	19.8	18.8					17.3	17.8					20.1	16.7	16.8											18.4357	1.2125	0.324055	17.4	16.7	16.6	19.4		15	19.7
	9				19.1	16.8	19	19.4	19.7	19.2					18	18.2					19.8	17	17.2					20						18.6167	1.14004	0.329102	17	17.2	17				20.7
	10														18.4	18.6							17.9	18				20.2						18.62	0.92844	0.415211	17.5	17.4	17.4
	11				20.4	19	21.8	22	22	21					19	19	19.4						18.4	18.5	21	18.78	18.2	20.6			18			19.8175	1.41717	0.354292	18.5	17.5	18.3
	12				21.8	18.5	21.3	21.6	21.7	20.6					19.3	20.4	22							19	21.67	19	19	21			18.3			20.3447	1.35058	0.348719	19.4	17.3	19.2					20.75	21.73	21.08	19.64	19.71	21.63
	13														20	20.3								19.5	21.8	19.5	19.3	21.2			18.8			20.05	1.01278	0.35807
	14																							21.3	22.3	20	20	21.6		23	19			21.0286	1.4221	0.537505
	15																							21.9	22.8	20.3	20.3			23.2	19.2			21.2833	1.58923	0.648802
	16																							22.5	23.4	21	20.8			24	19.7			21.9	1.66613	0.680196
	17																								24	21.9	21			24.7	20			22.32	1.98671	0.888482
	18																								24.2	22	21.5			25	20.4			22.62	1.91885	0.858138
	20																								25	22.9	22			25.4	20.8			23.22	1.9601	0.876584
	22																								25.7	23.5	23			25.9	21.2			23.86	1.96799	0.880114
	24																								26	24	23.8				22			23.95	1.63605	0.818026
	28																								28	24.8	24.3							25.7	2.00749	1.15902
	29																								28.5	25	25							26.1667	2.02073	1.16667
	33																								30	25.8	26							27.2667	2.36925	1.36789
	34																								30.2	26	26.2							27.4667	2.36925	1.36789
	35																								31.7	26.7	26.7							28.3667	2.88675	1.66667
	39																								32.5	27.5	27.2		25.4			30.3	25.8	28.1167	2.75493	1.1247		20
	42																								32.8	28.4	28.4		26			30.8	26.3	28.7833	2.62329	1.07095	25.3	21.4
	43																								33	29	28.9		26.4			31	27	29.2167	2.46935	1.00811	25.9	22.2	24.3
	44																									29.2	29		27			31.8	27.6	28.92	1.85796	0.830903	26	23	25
	45																									29.5	29.5		27.2			32	28.3	29.3	1.78746	0.799375	26.5	23.2	25.4
	48																									31	30.5		28			33.5	30	30.6	1.98116	0.886002	28	25	27
	53																									32	31.4		30			33	31.5	31.58	1.0872	0.48621	30	27	29
	54																									32.3	31.9		30			33.7	32	31.98	1.32174	0.591101	30.6	28	30
	57																									33	32.2		31.7			34	32.4	32.66	0.882043	0.394462	33	30.1	31.8
	58																									33.2	32.8		32			34	32.6	32.92	0.742967	0.332265	34	30.8	32
	60																									34	33		32.5			35	32.8	33.46	1.02859	0.46	34.1	31	32.5
[truncated: 22 more columns]
