# Supplementary material for: GPR101 drives growth hormone hypersecretion and gigantism in mice via constitutive activation of Gs and Gq/11
Source: Nat Commun. 2020 Sep 21;11:4752. doi: 10.1038/s41467-020-18500-x (PMC7506554; doi:10.1038/s41467-020-18500-x)
Supplement: Supplementary file 4 — Source Data [file 41467_2020_18500_MOESM4_ESM.zip › Source Data/Source data - Figure 1 - Panel G.xlsx]

## Sheet: Height _ Males
Figure 1		Growth curves - Height (cm) of WT (+/+) and GhrhrGpr101 (+/T) mice
Panel G		Males - from 3 to 69 week-old
		n=4-24 mice/group
		Height (cm)
		Male +/+																																											Male +/T
	Number of mouse	1	2	3	4	5	6	7	8	9	10	11	12	13	14	15	16	17	18	19	20	21	22	23	24	25	26	27	28	29	30	31	32	33	34	35	36	37	38	39	40	Mean Height (cm) - (+/+)	Standard deviation (SD)	SEM	1	2	3	4	5
Week (w)	3														8.7	8.8	8.5	7.4	7.8																							8.24	0.610737	0.27313					8.4
	4														8.7	8.8	8.5	7.9	7.9																							8.36	0.43359	0.193907					8.4
	5	9	9.2	9.2	9	9									8.8	8.8	8.5	8	8																							8.75	0.445346	0.140831					8.5
	6	9	9.3	9.3	9	9	8.7	9.4	9.1	8.7	8.4	9	8.9	8.7	9	9	8.6	8.2	8.5																							8.87778	0.322774	0.0760785	9	9	8.5	8.5	8.5
	7	9.2	9.4	9.3	9.1	9.1	8.7	9.4	9.2	8.8	8.4	9	9	8.9	9.2	9.1	9.1	9.2	8.8																							9.05	0.254951	0.0600925	9	9	8.5	8.6	8.6
	8	9.2	9.4	9.3	9.2	9.3	8.8	9.4	9.2	8.9	8.4	9	9	8.9	9.2	9.3	9.9	9.4	9																							9.15556	0.316641	0.074633	9.3	9.2	8.6	8.6	8.8
	9	9.2	9.5	9.3	9.2	9.3	8.8	9.5	9.2	8.9	8.5	9.1	9	8.9	9.3	9.3	9	9.4	9																							9.13333	0.258957	0.0610368	9.4	9.2	8.8	8.7	8.8
	10	9.4	9.5	9.3	9.2	9.4					8.4		9	9	9.3	9.3	9.3	9.4	9.1																							9.2	0.285774	0.0792594	9.4	9.2	8.8	8.7	9
	11	9.4	9.5	9.4	9.5	9.4					8.4	9.1	9.3	9	9.3	9.4	9.3	9.5	9.1	9	9.5	9.5																				9.27059	0.284527	0.069008	9.5	9.2	8.9	8.7	9
	12	9.5	9.6	9.4	9.5	9.4					8	9.1	9.5	9	9.5	9.4	9.4	9.5	9.2	9	9.5	9.5																				9.29412	0.38156	0.092542	9.5	9.3	8.9	9	9.1
	13																			9.2	9.7	9.6			9	9.5	9.5	9.5														9.42857	0.242997	0.0589355					9.2
	14																			9.2	9.7	9.6			9.1	9.5	9.5	9.5														9.44286	0.21492	0.0521257
	15																			9.2	9.7	9.6			9.3	9.6	9.6	9.6														9.51429	0.186445	0.0452197
	16																			9.4	9.9	9.8			9.5	9.6	9.7	9.6														9.64286	0.171825	0.0416737
	17																								9.5	9.6	9.7	9.6														9.6	0.0816497	0.0408248
	18																								9.5	9.7	9.7	9.6														9.625	0.0957427	0.0478714
	20																								9.6	9.7	9.8	9.8														9.725	0.0957427	0.0478714
	22																								9.6	9.9	9.8	9.8														9.775	0.125831	0.0629153
	24																						9.4	9.4	9.7	9.9	10	9.9														9.71667	0.263944	0.107755
	28																						9.5	9.5	9.7	9.9	9.9	9.9	9.7	9.7	9.3											9.67778	0.210819	0.0702728
	30																						9.7	9.5	9.8				9.7	9.7	9.3											9.61667	0.183485	0.0749074
	32																						9.7	9.7					9.7	9.7	9.3											9.62	0.178885	0.08
	33																						9.8	9.7					9.7	9.7	9.4											9.66	0.151658	0.0678233
	39																						9.8	9.7					9.9	10	9.3											9.74	0.270185	0.12083
	45																						9.9	10					10	10	9.4											9.86	0.260768	0.116619
	50																						9.7	9.8					10	10	9.4											9.78	0.248998	0.111355
	53																						9.7	9.8					10	10	9.5	9.4	10	9.6	9.8	10	9.7	9.9	10	9.5	10	9.79333	0.215362	0.0556063
	54																						9.7	9.8					10	10	9.5	9.4	10	9.6	9.8	10	9.7	9.9	10	9.5	10	9.79333	0.215362	0.0556063
	57																						9.9	9.8					10	10	9.6	9.5	10	9.6	9.9	10	9.7	10	10	9.6	10	9.84	0.188225	0.0485994
	58																						9.9	10					10	10	9.5	9.5	10	9.6	9.9	10.1	9.8	10	10	9.7	10	9.86667	0.198806	0.0513315
	60																						10	10					10	10	9.7	9.8	10	9.7	10.1	10.2	9.9	10.1	10	9.7	10	9.94667	0.155226	0.0400793
	69																						10	10					10.1	10.1	9.7	9.9	10.1	9.7	10.2	10.2	10	10.3	10	9.7	10	10	0.185164	0.0478091
[truncated: 38 more columns]
