# Supplementary material for: GPR101 drives growth hormone hypersecretion and gigantism in mice via constitutive activation of Gs and Gq/11
Source: Nat Commun. 2020 Sep 21;11:4752. doi: 10.1038/s41467-020-18500-x (PMC7506554; doi:10.1038/s41467-020-18500-x)
Supplement: Supplementary file 4 — Source Data [file 41467_2020_18500_MOESM4_ESM.zip › Source Data/Source data - Figure 2 - Panel A.xlsx]

## Sheet: % Epididymal white Fat 
	Figure 2	Quantification of Epididymal White FAT (% body weight) of WT (+/+) and GhrhrGpr101 (+/T) mice
	Panel A	Males and females - 27 week old
		n=6 mice/group
		Photo of Epididymal White FAT of WT (+/+) and GhrhrGpr101 (+/T) mice
		+/+		+/T
	% body weight= Fat weight x 100/ total body weight
	Line 1	Mouse number	Sexe	Age	Genotype	Weight (g)	Epidydimal FAT (g)	% Fat
	1	1	M	27	+/+	35.6	1.6	4.49438
	1	2	M	27	+/+	34.4	1	2.90698
	1	3	M	27	+/+	31.6	1.3	4.11392
	1	4	M	27	+/+	30	1.4	4.66667
	1	5	M	27	+/+	32	1.2	3.75
	1	6	M	27	+/+	33	1	3.0303
	1	1	M	27	+/T	28.3	0.5	1.76678
	1	2	M	27	+/T	29	0.2	0.689655
	1	3	M	27	+/T	35	0.5	1.42857
	1	4	M	27	+/T	35.1	0.3	0.854701
	1	5	M	27	+/T	35.4	0.8	2.25989
	1	6	M	27	+/T	31	0.4	1.29032
	1	1	F	27	+/+	24	0.8	3.33333
	1	2	F	27	+/+	35.4	1.5	4.23729
	1	3	F	27	+/+	24	0.5	2.08333
	1	4	F	27	+/+	28	0.6	2.14286
	1	5	F	27	+/+	27	0.7	2.59259
	1	6	F	27	+/+	27	0.7	2.59259
	1	1	F	27	+/T	25	0.1	0.4
	1	2	F	27	+/T	24	0.2	0.833333
	1	3	F	27	+/T	29	0.5	1.72414
	1	4	F	27	+/T	30	0.6	2
	1	5	F	27	+/T	26.8	0.2	0.746269
	1	6	F	27	+/T	25	0.1	0.4
			Mean (% Fat)	Standard deviation (SD)	SEM
		Male (+/+)	3.82704	0.737545	0.301101
		Male (+/T)	1.38165	0.58081	0.237115
		Female (+/+)	2.83033	0.82173	0.33547
		Female (+/T)	1.01729	0.683336	0.278971
