# Supplementary material for: GPR101 drives growth hormone hypersecretion and gigantism in mice via constitutive activation of Gs and Gq/11
Source: Nat Commun. 2020 Sep 21;11:4752. doi: 10.1038/s41467-020-18500-x (PMC7506554; doi:10.1038/s41467-020-18500-x)
Supplement: Supplementary file 4 — Source Data [file 41467_2020_18500_MOESM4_ESM.zip › Source Data/Source data - Supplementary Figure 4 - Panel B.xlsx]

## Sheet: Pit-1 
Supplementary Figure 4: Expression of hormones and receptors in the pituitary and hypothalamus of transgenic mice
Panel B: mRNA expression of Pit-1 in the pituitary of WT (+/+) and GhrhrGpr101 (+/T) mice
	Males - Age: 27-week old
	n=5 mice/group
	Samples are tested in duplicates
Sample	C1T Gapdh	C2T Gapdh	C3T Gapdh	C1T Pit-1	C2T Pit-1	C3T Pit-1
Sample 1 - (+/T)	19.2	18.9	18.9	15.23	15.02	15.66
Sample 2 - (+/T)	19.31	19.42	19.64	15.56	15.58	15.89
Sample 3 - (+/T)	19.22	19.34	19.11	16.13	16.15	15.83
Sample 4 - (+/T)	18.97	19.04	19.1	15.25	15.25	15.67
Sample 5 - (+/T)	19.14	19.32	19.26	15.45	15.21	15.98
Sample 1 - (+/+)	19.8	20.2	19.9	16.11	16.23	16.13
Sample 2 - (+/+)	19.33	19.47	19.51	16.77	16.54	16.23
Sample 3 - (+/+)	19.05	18.99	19.13	16.81	16.87	17.03
Sample 4 - (+/+)	19.23	19.3	19	16.27	16.29	16.3
Sample 5 - (+/+)	19.87	19.65	19.51	16.25	16.22	16.22
Mean					delta CT Pit-1 (Pit-1 -Gapdh)
Sample	CT Gapdh	CT Pit-1			+/+	+/T
Sample 1 - (+/T)	19	15.3033			-3.81	-3.69667
Sample 2 - (+/T)	19.4567	15.6767			-2.92333	-3.78
Sample 3 - (+/T)	19.2233	16.0367			-2.15333	-3.18667
Sample 4 - (+/T)	19.0367	15.39			-2.89	-3.64667
Sample 5 - (+/T)	19.24	15.5467			-3.44667	-3.69333
Sample 1 - (+/+)	19.9667	16.1567		Mean	-3.04467	-3.60067
Sample 2 - (+/+)	19.4367	16.5133
Sample 3 - (+/+)	19.0567	16.9033
Sample 4 - (+/+)	19.1767	16.2867			delta delta CT			Pour metter SEM pour le Ctrl
Sample 5 - (+/+)	19.6767	16.23			+/+	+/T	2-ddCT (+/T)	2-dCT (+/+)
						-0.652	1.57135	14.0257	1.58032
						-0.735333	1.66478	7.58597	0.854738
						-0.142	1.10343	4.44854	0.501233
						-0.602	1.51782	7.4127	0.835215
						-0.648667	1.56772	10.9031	1.22849
				Mean			1.48502	8.8752	1
				SEM			0.098308		0.185204
					Mean	SEM
				+/+	1	0.185204
				+/T	1.48502	0.098308
