# Supplementary material for: GPR101 drives growth hormone hypersecretion and gigantism in mice via constitutive activation of Gs and Gq/11
Source: Nat Commun. 2020 Sep 21;11:4752. doi: 10.1038/s41467-020-18500-x (PMC7506554; doi:10.1038/s41467-020-18500-x)
Supplement: Supplementary file 4 — Source Data [file 41467_2020_18500_MOESM4_ESM.zip › Source Data/Source data - Supplementary Figure 5 - Panel C.xlsx]

## Sheet: IP1 levels
Supplementary Figure 5
Panel C	IP1 measurement in HEK293 transiently transfected with increasing concentrations (0, 75, 150 and 300ng ) of MOCK in HEK WT, deltaGs, deltaGq/11, deltaG12/13 and deltaG cells
	n=4 independent experiments per condition
	Plate 1 design															Plate 2 design
		1	2	3	4	5	6	7	8	9	10	11	12				1	2	3	4	5	6	7	8	9	10	11	12
	A	C0 = 0 nM standard IP1	C0 = 0 nM standard IP1	HEK WT + 0 ng Mock	HEK WT + 0 ng Mock	DeltaGs + 0 ng Mock	DeltaGs + 0 ng Mock	DeltaGq/11 + 0 ng Mock	DeltaGq/11 + 0 ng Mock	DeltaG12/13 + 0 ng Mock	DeltaG12/13 + 0 ng Mock	DeltaG + 0 ng Mock	DeltaG + 0 ng Mock			A	C0 = 0 nM standard IP1	C0 = 0 nM standard IP1	HEK WT + 0 ng Mock	HEK WT + 0 ng Mock	DeltaGs + 0 ng Mock	DeltaGs + 0 ng Mock	DeltaGq/11 + 0 ng Mock	DeltaGq/11 + 0 ng Mock	DeltaG12/13 + 0 ng Mock	DeltaG12/13 + 0 ng Mock	DeltaG + 0 ng Mock	DeltaG + 0 ng Mock
	B	C1 = 17 nM standard IP1	C1 = 17 nM standard IP1	HEK WT+ 75 ng Mock	HEK WT+ 75 ng Mock	DeltaGs + 75 ng Mock	DeltaGs + 75 ng Mock	DeltaGq/11 + 75 ng Mock	DeltaGq/11 + 75 ng Mock	DeltaG12/13 + 75 ng Mock	DeltaG12/13 + 75 ng Mock	DeltaG + 75 ng Mock	DeltaG + 75 ng Mock			B	C1 = 17 nM standard IP1	C1 = 17 nM standard IP1	HEK WT+ 75 ng Mock	HEK WT+ 75 ng Mock	DeltaGs + 75 ng Mock	DeltaGs + 75 ng Mock	DeltaGq/11 + 75 ng Mock	DeltaGq/11 + 75 ng Mock	DeltaG12/13 + 75 ng Mock	DeltaG12/13 + 75 ng Mock	DeltaG + 75 ng Mock	DeltaG + 75 ng Mock
	C	C2 = 52 nM standard IP1	C2 = 52 nM standard IP1	HEK WT+ 150 ng Mock	HEK WT+ 150 ng Mock	DeltaGs + 150 ng Mock	DeltaGs + 150 ng Mock	DeltaGq/11 + 150 ng Mock	DeltaGq/11 + 150 ng Mock	DeltaG12/13 + 150 ng Mock	DeltaG12/13 + 150 ng Mock	DeltaG + 150 ng Mock	DeltaG + 150 ng Mock			C	C2 = 52 nM standard IP1	C2 = 52 nM standard IP1	HEK WT+ 150 ng Mock	HEK WT+ 150 ng Mock	DeltaGs + 150 ng Mock	DeltaGs + 150 ng Mock	DeltaGq/11 + 150 ng Mock	DeltaGq/11 + 150 ng Mock	DeltaG12/13 + 150 ng Mock	DeltaG12/13 + 150 ng Mock	DeltaG + 150 ng Mock	DeltaG + 150 ng Mock
	D	C3 = 208 nM standard IP1	C3 = 208 nM standard IP1	HEK WT+ 300 ng Mock	HEK WT+ 300 ng Mock	DeltaGs + 300 ng Mock	DeltaGs + 300 ng Mock	DeltaGq/11 + 300 ng Mock	DeltaGq/11 + 300 ng Mock	DeltaG12/13 + 300 ng Mock	DeltaG12/13 + 300 ng Mock	DeltaG + 300 ng Mock	DeltaG + 300 ng Mock			D	C3 = 208 nM standard IP1	C3 = 208 nM standard IP1	HEK WT+ 300 ng Mock	HEK WT+ 300 ng Mock	DeltaGs + 300 ng Mock	DeltaGs + 300 ng Mock	DeltaGq/11 + 300 ng Mock	DeltaGq/11 + 300 ng Mock	DeltaG12/13 + 300 ng Mock	DeltaG12/13 + 300 ng Mock	DeltaG + 300 ng Mock	DeltaG + 300 ng Mock
	E	C3 = 833 nM standard IP1	C3 = 833 nM standard IP1													E	C3 = 833 nM standard IP1	C3 = 833 nM standard IP1
	F	C5 = 5000 nM standard IP1	C5 = 5000 nM standard IP1													F	C5 = 5000 nM standard IP1	C5 = 5000 nM standard IP1
	G															G
	H															H
	Plate 1 : Optical density (OD) @450nm															Plate 2 : Optical density (OD) @450nm
		1	2	3	4	5	6	7	8	9	10	11	12				1	2	3	4	5	6	7	8	9	10	11	12
	A	2.342	2.289	2.112	2.181	2.068	2.006	2.054	2.092	2.006	1.899	2.003	2.031			A	2.068	2.029	1.713	1.701	1.784	1.751	1.749	1.732	1.793	1.722	1.739	1.715
	B	2.041	1.856	2.074	2.079	2.069	2.054	2.034	2.079	2.101	1.943	2.069	2.065			B	1.668	1.605	1.634	1.647	1.731	1.701	1.772	1.753	1.791	1.742	1.709	1.704
	C	1.665	1.602	2.061	2.023	2.051	2.047	2.088	2.084	1.997	1.983	2.053	2.091			C	1.389	1.316	1.811	1.814	1.777	1.775	1.767	1.775	1.724	1.735	1.745	1.788
	D	0.882	0.816	2.092	2.086	2.095	2.079	2.037	2.039	2.009	2.061	2.055	2.018			D	0.943	0.982	1.819	1.812	1.715	1.726	1.721	1.717	1.736	1.741	1.762	1.721
	E	0.302	0.285													E	0.483	0.471
	F	0.075	0.071													F	0.265	0.269
	G															G
	H															H
	Analysis plate 1: Four logarithmic logistic curve															Analysis plate 2: Four logarithmic logistic curve
									a	-2.269														a	-1.879
									b	-1.162														b	-0.8596
									c	143														c	170.8
									d	-0.2028														d	-0.2266
									MSE	0.002207														MSE	0.001266
									R²	0.9959														R²	0.9952
									SS	0.02207														SS	0.01266
									SYX	0.06065														SYX	0.04594
		Concentration IP1 (nM)- n1	Concentration IP1 (nM)- n2	Concentration IP1 (nM)- n3	Concentration IP1 (nM)- n4	Mean IP1 levels (nM)	Standard deviation (SD)	SEM			Concentration IP1 (nM)- n1	Concentration IP1 (nM)- n2	Concentration IP1 (nM)- n3	Concentration IP1 (nM)- n4	Mean IP1 levels (nM)	Standard deviation (SD)	SEM			Concentration IP1 (nM)- n1	Concentration IP1 (nM)- n2	Concentration IP1 (nM)- n3	Concentration IP1 (nM)- n4	Mean IP1 levels (nM)	Standard deviation (SD)	SEM			Concentration IP1 (nM)- n1	Concentration IP1 (nM)- n2	Concentration IP1 (nM)- n3	Concentration IP1 (nM)- n4	Mean IP1 levels (nM)	Standard deviation (SD)	SEM			Concentration IP1 (nM)- n1	Concentration IP1 (nM)- n2	Concentration IP1 (nM)- n3	Concentration IP1 (nM)- n4	Mean IP1 levels (nM)	Standard deviation (SD)	SEM
	HEK WT + 0 ng MOCK	0.151	0.154	7.823	8.915	4.26075	4.7647	2.38235		DeltaGs + 0 ng MOCK	5.389	11.7	2.177	4.618	5.971	4.05731	2.02865		DeltaGq/11 + 0 ng MOCK	6.853	2.752	4.776	6.172	5.13825	1.81056	0.905282		DeltaG12/13 + 0 ng MOCK	11.7	22.31	1.579	7.029	10.6545	8.80251	4.40126		DeltaG + 0 ng MOCK	12	9.198	5.587	7.645	8.6075	2.70232	1.35116
	HEK WT+ 75 ng MOCK	4.749	4.207	15.68	14.28	9.729	6.09423	3.04711		DeltaGs + 75 ng MOCK	5.283	6.853	6.256	8.915	6.82675	1.53519	0.767593		DeltaGq/11 + 75 ng MOCK	8.895	4.207	3.023	4.46	5.14625	2.57646	1.28823		DeltaG12/13 + 75 ng MOCK	1.679	17.93	1.709	5.341	6.66475	7.70444	3.85222		DeltaG + 75 ng MOCK	5.283	5.706	8.183	8.639	6.95275	1.70288	0.85144
	HEK WT+ 150 ng MOCK	6.126	10	0.5029	0.3458	4.24368	4.68563	2.34281		DeltaGs + 150 ng MOCK	7.162	7.573	2.664	2.807	5.0515	2.68018	1.34009		DeltaGq/11 + 150 ng MOCK	3.209	3.657	3.39	2.807	3.26575	0.356925	0.178463		DeltaG12/13 + 150 ng MOCK	12.59	13.98	6.855	5.92	9.83625	4.04057	2.02029		DeltaG + 150 ng MOCK	6.956	2.867	5.097	1.907	4.20675	2.26824	1.13412
	HEK WT+ 300 ng MOCK	2.752	3.434	0.1087	0.4496	1.68607	1.65413	0.827064		DeltaGs + 300 ng MOCK	2.403	4.207	7.645	6.683	5.2345	2.3792	1.1896		DeltaGq/11 + 300 ng MOCK	8.591	8.389	7.116	7.468	7.891	0.711233	0.355617		DeltaG12/13 + 300 ng MOCK	11.4	6.126	5.836	5.423	7.19625	2.81731	1.40865		DeltaG + 300 ng MOCK	6.75	10.5	3.765	7.116	7.03275	2.75602	1.37801
	MOCK plasmid (ng/well)	Mean IP1 levels (nM) -WT	SEM-WT	Mean IP1 levels (nM)-DeltaGs	SEM-DeltaGs	Mean IP1 levels (nM)-DeltaGq/11	SEM-DeltaGq/11	Mean IP1 levels (nM)-DeltaG12/13	SEM-DeltaG12/13	Mean IP1 levels (nM)-DeltaG	SEM-DeltaG
	0	4.26075	2.38235	5.971	2.02865	5.13825	0.905282	10.6545	4.40126	8.6075	1.35116
	75	9.729	3.04711	6.82675	0.767593	5.14625	1.28823	6.66475	3.85222	6.95275	0.85144
	150	4.24368	2.34281	5.0515	1.34009	3.26575	0.178463	9.83625	2.02029	4.20675	1.13412
	300	1.68607	0.827064	5.2345	1.1896	7.891	0.355617	7.19625	1.40865	7.03275	1.37801
