# Supplementary material for: GPR101 drives growth hormone hypersecretion and gigantism in mice via constitutive activation of Gs and Gq/11
Source: Nat Commun. 2020 Sep 21;11:4752. doi: 10.1038/s41467-020-18500-x (PMC7506554; doi:10.1038/s41467-020-18500-x)
Supplement: Supplementary file 4 — Source Data [file 41467_2020_18500_MOESM4_ESM.zip › Source Data/Source data - Supplementary Figure 1 - Panel E.xlsx]

## Sheet: FLAG-Gpr101 mRNA
Supplementary Figure 1: Validation of functional expression of Gpr101 in a transgenic mouse model
Panel E	mRNA expression of FLAG-Gpr101 in the pituitary of WT and GhrhrGpr101 mice
	Males - Age: 27-week old
	n=5 mice/group
	Samples are tested in triplicates
Sample	C1T Gapdh	C2T Gapdh	C3T Gapdh	C1T Gpr101	C2T Gpr101	C3T Gpr101
(+/T) -Sample 1	19.2	18.9	18.9	29.02	29.5	29.42
(+/T) -Sample 2	19.31	19.42	19.64	28.09	28.02	28.26
(+/T) -Sample 3	19.22	19.34	19.11	29.76	29.02	29.96
(+/T) -Sample 4	18.97	19.04	19.1	29.04	29.14	29.42
(+/T) -Sample 5	19.14	19.32	19.26	30.93	30.21	30.12
(+/+) - sample 1	19.8	20.2	19.9	34.621	34.2	34.12
(+/+) - sample 2	19.33	19.47	19.51	33.86	34	34.02
(+/+) - sample 3	19.05	18.99	19.13	33.87	33.8	33.87
(+/+) - sample 4	19.23	19.3	19	32.99	32.94	33.04
(+/+) - sample 5	19.87	19.65	19.51	33.12	33.73	33.54
Mean					delta CT FLAG-Gpr101 (FLAG-Gpr101 -Gapdh)
Sample	CT Gapdh	CT FLAG-Gpr101			+/+	+/T
(+/T) -Sample 1	19	29.3133			14.347	10.3133
(+/T) -Sample 2	19.4567	28.1233			14.5233	8.66667
(+/T) -Sample 3	19.2233	29.58			14.79	10.3567
(+/T) -Sample 4	19.0367	29.2			13.8133	10.1633
(+/T) -Sample 5	19.24	30.42			13.7867	11.18
(+/+) - sample 1	19.9667	34.3137		Mean	14.2521	10.136
(+/+) - sample 2	19.4367	33.96
(+/+) - sample 3	19.0567	33.8467
(+/+) - sample 4	19.1767	32.99			delta delta CT			Pour metter SEM pour le Ctrl
(+/+) - sample 5	19.6767	33.4633			+/+	+/T	2-ddCT (+/T)	2-dCT (+/+)
						-3.93873	15.3348	4.79869e-05	0.902077
						-5.5854	48.0146	4.2466e-05	0.798292
						-3.8954	14.881	3.52993e-05	0.663571
						-4.08873	17.015	6.9466e-05	1.30585
						-3.07207	8.40977	7.0762e-05	1.33021
				Mean			20.731	5.3196e-05	1
				SEM			6.97623		0.135285
					Mean	SEM
				+/+	1	0.135285
				+/T	20.731	6.97623
