# Supplementary material for: GPR101 drives growth hormone hypersecretion and gigantism in mice via constitutive activation of Gs and Gq/11
Source: Nat Commun. 2020 Sep 21;11:4752. doi: 10.1038/s41467-020-18500-x (PMC7506554; doi:10.1038/s41467-020-18500-x)
Supplement: Supplementary file 4 — Source Data [file 41467_2020_18500_MOESM4_ESM.zip › Source Data/Source data - Figure 6 - Panel G.xlsx]

## Sheet: Feuil1
Figure 6	GPR101 has no impact on GH3 cell proliferation
Panel G	Determination of the proliferation of GPR101-transfected GH3 cells treated with vehicle or different pharmacological agents (10 uM FSK, 10uM 8-Br-cAMP, 10uM H89)
	n=6 independent experiments (transfections) per condtion
	XTT, OD (450nm) - n1	XTT, OD (450nm) - n2	XTT, OD (450nm) - n3	XTT, OD (450nm) - n4	XTT, OD (450nm) - n5	XTT, OD (450nm) - n6	Mean OD	SD	SEM
Vehicle	0.541	0.679	0.541	0.549	0.521	0.423	0.542333	0.0817574	0.0333773
FSK	0.121	0.231	0.267	0.298	0.116	0.1	0.188833	0.0867212	0.0354038
8-Br-cAMP	0.221	0.156	0.244	0.278	0.31	0.119	0.221333	0.0725635	0.0296239
H89	1.178	0.872	1.257	1.013	1.104	1.3	1.12067	0.159837	0.0652532
