# Supplementary material for: GPR101 drives growth hormone hypersecretion and gigantism in mice via constitutive activation of Gs and Gq/11
Source: Nat Commun. 2020 Sep 21;11:4752. doi: 10.1038/s41467-020-18500-x (PMC7506554; doi:10.1038/s41467-020-18500-x)
Supplement: Supplementary file 4 — Source Data [file 41467_2020_18500_MOESM4_ESM.zip › Source Data/Source data - Figure 6 - Panel F.xlsx]

## Sheet: Feuil1
Figure 6	GPR101 has no impact on GH3 cell proliferation
Panel F	Effect of the SiRNA-mediated depletion of different G proteins (Gs, Gq/11, G12/13) on GH3 proliferation measured with XTT cell proliferation kit
	GH3 cells were incubated with SiRNAs (NTS, Gs, Gq/11, G12/13) and transfected with MOCK, GPR101, GHRHR, GPR101+GHRHR and GHSR
	GHRHR and GHSR-transfected cells were stimulated with GHRH and GHS (10nM), respectively
	n=4-6 independent experiments
	XTT, OD (450nm) - n1	XTT, OD (450nm) - n2	XTT, OD (450nm) - n3	XTT, OD (450nm) - n4	XTT, OD (450nm) - n5	XTT, OD (450nm) - n6	Mean OD	SD	SEM
GPR101+NTS	0.607	0.743	0.731	0.699	0.778	0.662	0.703333	0.0615164	0.025114
GPR101+SiRNA Gs	1.245	1.343	0.932	1.323	0.849	1.231	1.15383	0.210143	0.0857906
GPR101+SiRNA Gq/11	0.542	0.463	0.542	0.441	0.378	0.571	0.4895	0.0743525	0.0303543
GPR101+SiRNA G12/13	0.332	0.354	0.478	0.497	0.356	0.537	0.425667	0.088301	0.0360487
MOCK +NTS+GHRH 10nM	0.543	0.498	0.477	0.672	0.665	0.602	0.576167	0.0834108	0.0340523
MOCK +SiRNA Gs+GHRH 10nM	0.578	0.611	0.548	0.667	0.432	0.487	0.553833	0.0848562	0.0346424
MOCK +SiRNA Gq/11+GHRH 10nM	0.632	0.643	0.553	0.559	0.682	0.677	0.624333	0.0563264	0.0229952
MOCK +SiRNA G12/13 + GHRH 10 nM	0.478	0.556	0.488	0.634	0.612	0.674	0.573667	0.0799742	0.0326493
GHRHR+NTS +GHRH 10nM	1.621	1.678	1.59	1.246	1.331	1.4	1.47767	0.175789	0.0717657
GHRHR+ SiRNA Gs + GHRH 10nM	0.321	0.422	0.47	0.556	0.573	0.672	0.502333	0.12413	0.0506759
GHRHR+SiRNA Gq/11+GHRH 10nM	1.523	1.379	1.89	1.567	1.478	1.69	1.58783	0.18003	0.0734971
GHRHR+SiRNA G12/13 +GHRH 10nM	1.622	1.725	1.551	1.69	1.723	1.459	1.62833	0.106586	0.0435137
GHSR+GHS+NTS	1.034	0.871	0.747	0.923	0.695	0.723	0.832167	0.133027	0.054308
GHSR+GHS+SiRNA Gs	0.923	0.753	0.885	1.123	0.743	0.99	0.902833	0.144771	0.0591024
GHSR+GHS+SiRNA Gq/11	0.643	0.734	0.69	0.578	0.69	0.378	0.618833	0.129341	0.052803
GHSR+GHS+SiRNA G12/13	0.568	0.432	0.667	0.621	0.543	0.621	0.575333	0.0827252	0.0337724
GHRHR + GPR101 +NTS	0.551	0.532	0.598	0.457			0.5345	0.058643	0.0293215
GHRHR + GPR101 + SiRNA Gs	0.854	0.827	0.867	0.754			0.8255	0.0504942	0.0252471
GHRHR + GPR101 +NTS +GHRH 10nM	1.2	1.172	1.352	1.303			1.25675	0.0848818	0.0424409
GHRHR + GPR101 +SiRNA Gs +GHRH 10nM	0.944	0.908	0.975	0.931			0.9395	0.0279583	0.0139792
