# Supplementary material for: GPR101 drives growth hormone hypersecretion and gigantism in mice via constitutive activation of Gs and Gq/11
Source: Nat Commun. 2020 Sep 21;11:4752. doi: 10.1038/s41467-020-18500-x (PMC7506554; doi:10.1038/s41467-020-18500-x)
Supplement: Supplementary file 4 — Source Data [file 41467_2020_18500_MOESM4_ESM.zip › Source Data/Source data - Supplementary Figure 1 - Panel D.xlsx]

## Sheet: Pituitary Gpr101 mRNA
Supplementary Figure 1: Validation of functional expression of Gpr101 in a transgenic mouse model
Panel D	mRNA expression of native Gpr101 in the pituitary of WT and GhrhrGpr101 mice
	Males - Age: 27-week old
	n=5 mice/group
	Samples are tested in triplicates
Sample	C1T Gapdh	C2T Gapdh	C3T Gapdh	C1T Gpr101	C2T Gpr101	C3T Gpr101
(+/T) -Sample 1	19.2	18.9	18.9	30.43	30.47	30.13
(+/T) -Sample 2	19.31	19.42	19.64	30.41	30.45	30.52
(+/T) -Sample 3	19.22	19.34	19.11	30.02	29.87	29.87
(+/T) -Sample 4	18.97	19.04	19.1	31.04	31	31.12
(+/T) -Sample 5	19.14	19.32	19.26	30.65	30.54	30.13
(+/+) - sample 1	19.8	20.2	19.9	30.97	31.02	31
(+/+) - sample 2	19.33	19.47	19.51	30.55	30.59	30.62
(+/+) - sample 3	19.05	18.99	19.13	30.34	30	30.08
(+/+) - sample 4	19.23	19.3	19	31.98	31.53	31.57
(+/+) - sample 5	19.87	19.65	19.51	30.12	30.21	29.97
Mean					delta CT Gpr101 (Gpr101 -Gapdh)
Sample	CT Gapdh	CT Gpr101			+/+	+/T
(+/T) -Sample 1	19	30.3433			11.03	11.3433
(+/T) -Sample 2	19.4567	30.46			11.15	11.0033
(+/T) -Sample 3	19.2233	29.92			11.0833	10.6967
(+/T) -Sample 4	19.0367	31.0533			12.5167	12.0167
(+/T) -Sample 5	19.24	30.44			10.4233	11.2
(+/+) - sample 1	19.9667	30.9967		Mean	11.2407	11.252
(+/+) - sample 2	19.4367	30.5867
(+/+) - sample 3	19.0567	30.14
(+/+) - sample 4	19.1767	31.6933			delta delta CT			Pour metter SEM pour le Ctrl
(+/+) - sample 5	19.6767	30.1			+/+	+/T	2-ddCT (+/T)	2-dCT (+/+)
						0.102667	0.93131	0.000478233	1.04966
						-0.237333	1.17881	0.000440064	0.96588
						-0.544	1.45801	0.000460876	1.01156
						0.776	0.583984	0.000170651	0.374555
						-0.0406667	1.02859	0.000728222	1.59835
				Mean			1.03614	0.000455609	1
				SEM			0.143844		0.194032
					Mean	SEM
				+/+	1	0.194032
				+/T	1.03614	0.143844
