# Supplementary material for: GPR101 drives growth hormone hypersecretion and gigantism in mice via constitutive activation of Gs and Gq/11
Source: Nat Commun. 2020 Sep 21;11:4752. doi: 10.1038/s41467-020-18500-x (PMC7506554; doi:10.1038/s41467-020-18500-x)
Supplement: Supplementary file 4 — Source Data [file 41467_2020_18500_MOESM4_ESM.zip › Source Data/Source data - Supplementary Figure 5 - Panel B.xlsx]

## Sheet: cAMP (RLU)
Supplementary Figure 5
Panel B	Quantification of cAMP levels in HEK cells transfected with increasing concentrations (0, 3.75, 7.5 and 15ug) GPR101 and treated with NTS or SiRNA Gq/11/12/13
	n= 3 independent experiments
	Each condition is tested in quadruplets
Experiment 1
Time (s)	cAMP levels RLU (0 ug GPR101 + NTS)				cAMP levels RLU (0 ug GPR101 + SiRNA Gq/11/12/13)				cAMP levels RLU (3.75 ug GPR101 + NTS)				cAMP levels RLU (3.75 ug GPR101 + SiRNA Gq/11/12/13)				cAMP levels RLU (7.5 ug GPR101 + NTS)				cAMP levels RLU (7.5 ug GPR101 + SiRNA Gq/11/12/13)				cAMP levels RLU (15 ug GPR101 + NTS)				cAMP levels RLU (15 ug GPR101 + SiRNA Gq/11/12/13)
0	757	748	766	743	773	811	735	750	3503	3452	4159	3815	3649	3672	4078	3704	6698	6343	7039	6816	6430	5962	7180	7020	9619	9473	9965	9587	9419	9574	9868	9494
83	705	744	773	728	720	806	742	735	3679	3734	4394	3938	3832	3972	4308	3823	7256	6647	7563	7168	6966	6248	7714	7383	10151	9988	10568	9961	9940	10094	10465	9864
166	746	769	788	776	762	833	757	784	3798	3890	4566	4142	3956	4138	4476	4021	7640	7006	8011	7453	7334	6586	8171	7677	10573	10415	10954	10335	10353	10526	10846	10235
250	723	800	806	818	738	867	774	826	3960	3992	4735	4306	4125	4246	4642	4181	7963	7333	8374	7926	7644	6893	8541	8164	11017	10742	11331	10665	10787	10857	11220	10561
333	744	804	824	814	759	871	792	822	4112	4164	4942	4454	4283	4429	4845	4324	8209	7772	8473	8220	7881	7306	8642	8467	11412	11325	11896	11023	11174	11446	11780	10916
417	808	827	862	877	826	897	827	886	4222	4352	5039	4622	4398	4630	4940	4488	8594	8051	8993	8429	8250	7568	9173	8682	11823	11522	12053	11469	11577	11644	11935	11358
500	791	842	869	859	808	913	834	867	4415	4399	5193	4798	4599	4680	5091	4658	8861	8124	9118	8777	8507	7637	9300	9040	12087	11852	12529	11847	11836	11979	12406	11732
584	815	848	906	863	832	920	870	871	4517	4516	5381	4904	4705	4804	5275	4761	9180	8498	9488	8850	8813	7988	9678	9116	12394	12218	12771	12108	12135	12348	12646	11990
667	839	827	935	904	857	897	898	913	4628	4668	5536	4940	4821	4966	5428	4796	9250	8700	9741	9180	8880	8178	9936	9455	12668	12336	13120	12349	12404	12467	12992	12229
751	816	904	902	949	833	981	866	958	4780	4758	5602	5103	4980	5062	5492	4954	9495	8802	10027	9455	9115	8274	10228	9739	13014	12763	13419	12511	12743	12899	13288	12390
834	825	865	950	929	843	938	913	938	4804	4891	5716	5164	5004	5203	5604	5013	9767	9074	9998	9466	9376	8530	10198	9750	13377	13005	13599	12746	13098	13143	13465	12623
917	854	957	920	918	872	1037	884	927	4871	4956	5863	5339	5074	5272	5748	5184	9917	9231	10284	9803	9520	8677	10490	10097	13398	13232	13771	13044	13119	13373	13636	12917
1001	839	911	1017	960	857	988	977	969	4974	4988	6019	5374	5181	5306	5901	5218	10111	9437	10445	9961	9707	8871	10654	10260	13701	13439	13977	13283	13416	13582	13840	13154
1085	881	942	939	956	900	1022	902	965	5063	5056	6046	5461	5274	5378	5928	5302	10299	9499	10731	10181	9887	8929	10946	10486	13845	13588	14280	13433	13557	13732	14140	13303
1168	881	918	1017	971	900	995	977	981	5179	5169	6118	5578	5395	5499	5998	5415	10482	9697	10900	10207	10063	9115	11118	10513	14216	13905	14441	13603	13920	14053	14300	13471
1252	916	942	1002	1012	935	1022	962	1022	5220	5137	6131	5606	5438	5465	6010	5443	10420	9734	10849	10442	10003	9150	11066	10755	14250	14005	14419	13743	13953	14154	14277	13610
1336	874	960	1006	1016	893	1040	966	1026	5230	5275	6229	5553	5448	5612	6107	5392	10504	9939	11113	10456	10084	9343	11335	10770	14292	14188	14771	13925	13995	14339	14626	13789
1420	877	967	1035	1005	896	1049	994	1015	5320	5274	6355	5712	5542	5610	6230	5546	10746	9943	11003	10548	10316	9346	11223	10864	14575	14257	14808	13906	14271	14409	14663	13771
1503	943	984	1031	978	963	1067	990	988	5341	5393	6342	5833	5564	5737	6218	5663	10900	10012	11252	10588	10464	9411	11477	10906	14571	14433	15111	13978	14267	14586	14963	13842
1587	891	984	1042	960	910	1067	1001	969	5417	5401	6414	5814	5642	5746	6288	5645	10860	10086	11432	10676	10426	9481	11661	10996	14680	14485	14999	14273	14374	14640	14852	14134
1671	885	922	1006	1008	903	999	966	1018	5432	5405	6472	5837	5659	5750	6346	5667	11006	10262	11479	10889	10566	9646	11709	11216	14811	14633	15104	14239	14502	14789	14956	14100
1755	881	957	1039	1034	900	1037	998	1044	5470	5455	6472	5945	5698	5803	6346	5772	11197	10390	11351	10959	10749	9767	11578	11288	14963	14841	15313	14341	14651	14999	15163	14201
1839	874	946	1042	997	893	1026	1001	1006	5504	5561	6601	6039	5733	5916	6472	5863	11193	10328	11424	11061	10745	9708	11652	11393	14821	14761	15231	14511	14513	14918	15081	14370
1922	901	980	1042	956	921	1063	1001	965	5471	5538	6616	5951	5699	5892	6487	5778	11263	10412	11634	10937	10812	9787	11867	11265	14944	14996	15445	14465	14633	15155	15293	14325
Experiment 2
Time (s)	cAMP levels RLU (0 ug GPR101 + NTS)				cAMP levels RLU (0 ug GPR101 + SiRNA Gq/11/12/13)				cAMP levels RLU (3.75 ug GPR101 + NTS)				cAMP levels RLU (3.75 ug GPR101 + SiRNA Gq/11/12/13)				cAMP levels RLU (7.5 ug GPR101 + NTS)				cAMP levels RLU (7.5 ug GPR101 + SiRNA Gq/11/12/13)				cAMP levels RLU (15 ug GPR101 + NTS)				cAMP levels RLU (15 ug GPR101 + SiRNA Gq/11/12/13)
0	616	699	670	686	573	685	683	707	3377	3692	4086	3819	3141	3618	4168	3933	5952	6428	7243	6986	5535	6299	7388	7196	8050	9400	10624	10183	7487	9212	10836	10488
83	640	703	643	672	595	689	656	692	3612	3968	4288	4026	3359	3889	4374	4147	6248	6777	7558	7472	5811	6641	7709	7696	8405	9600	11098	10808	7817	9408	11320	11132
166	657	757	699	676	611	742	713	696	3772	4086	4464	4218	3508	4004	4554	4345	6593	7129	8076	7871	6131	6986	8238	8107	8898	10173	11449	11286	8275	9970	11678	11625
250	633	703	673	731	589	689	686	753	3981	4193	4672	4374	3702	4109	4766	4505	6914	7455	8369	8133	6430	7306	8536	8377	9243	10482	12050	11697	8596	10272	12291	12048
333	674	746	684	754	627	731	698	777	4061	4440	4821	4546	3777	4351	4918	4682	7168	7851	8816	8493	6666	7694	8992	8748	9473	11016	12432	12195	8810	10796	12681	12561
417	729	775	713	762	678	760	727	785	4247	4588	4968	4727	3950	4496	5068	4869	7485	8029	9123	8821	6961	7868	9305	9086	9818	11350	12672	12435	9131	11123	12925	12808
500	709	797	732	762	659	781	747	785	4346	4690	5180	4853	4042	4596	5284	4998	7644	8254	9416	9244	7109	8089	9604	9521	10108	11616	13169	12749	9400	11384	13432	13131
584	698	834	766	762	649	817	781	785	4457	4844	5277	5026	4145	4747	5382	5177	7768	8638	9590	9424	7224	8465	9782	9707	10308	11771	13476	13090	9586	11536	13746	13483
667	726	797	806	784	675	781	822	808	4560	4989	5420	5110	4241	4889	5529	5264	8054	8820	9954	9483	7490	8644	10153	9767	10546	12258	13892	13370	9808	12013	14170	13771
751	767	848	762	803	713	831	777	827	4690	5049	5543	5180	4362	4948	5654	5336	8336	8853	10098	9685	7752	8676	10300	9976	10794	12450	14196	13494	10038	12201	14480	13899
834	750	869	780	852	698	852	796	878	4798	5165	5665	5303	4462	5062	5778	5462	8505	9171	10279	9943	7910	8988	10485	10241	11022	12676	14348	13943	10250	12422	14635	14361
917	754	891	813	855	701	873	829	881	4852	5232	5738	5453	4512	5127	5852	5616	8633	9321	10620	10127	8029	9135	10832	10431	11166	12941	14663	14164	10384	12682	14956	14589
1001	760	880	813	836	707	862	829	861	4915	5338	5846	5550	4571	5231	5963	5717	8747	9528	10761	10272	8135	9337	10976	10580	11304	13072	14715	14325	10513	12811	15009	14755
1085	812	895	850	881	755	877	867	907	4973	5485	5952	5600	4625	5375	6072	5768	8933	9676	10894	10575	8308	9482	11112	10892	11573	13083	14992	14419	10763	12821	15292	14852
1168	791	949	869	881	736	930	886	907	5086	5526	6037	5706	4730	5416	6158	5877	9032	9774	10880	10422	8400	9579	11098	10735	11722	13370	15189	14542	10901	13103	15493	14978
1252	819	917	843	918	762	899	860	946	5161	5573	6166	5739	4800	5461	6290	5911	9349	9800	11120	10781	8695	9604	11342	11104	11839	13508	15534	14853	11010	13238	15845	15299
1336	843	902	887	922	784	884	905	950	5142	5640	6234	5808	4782	5527	6359	5982	9322	10025	11257	10833	8669	9825	11482	11158	11883	13664	15578	15141	11051	13391	15890	15595
1420	823	935	869	940	765	916	886	968	5236	5740	6273	5890	4870	5626	6398	6067	9349	10123	11346	11013	8695	9921	11573	11343	12022	13642	15589	15250	11180	13369	15901	15708
1503	829	935	906	881	771	916	924	907	5307	5756	6285	5895	4935	5641	6410	6072	9422	10268	11565	11051	8762	10063	11796	11383	12118	13962	15786	15183	11270	13683	16102	15638
1587	856	921	909	907	796	903	927	934	5402	5824	6352	5986	5024	5708	6479	6166	9471	10207	11557	11058	8808	10003	11788	11390	12156	14241	15820	15399	11305	13956	16136	15861
1671	825	971	902	911	767	952	920	938	5409	5824	6436	5998	5030	5708	6565	6178	9628	10359	11617	11223	8954	10152	11849	11560	12384	14274	15935	15369	11517	13989	16254	15830
1755	843	960	891	926	784	941	909	954	5436	5886	6448	6100	5056	5768	6577	6283	9798	10501	11746	11208	9112	10291	11981	11544	12342	14132	16082	15519	11478	13849	16404	15985
1839	808	932	924	971	751	913	942	1000	5453	5947	6522	6154	5072	5828	6652	6339	9777	10392	11806	11320	9093	10184	12042	11660	12384	14438	16146	15571	11517	14149	16469	16038
1922	823	953	887	929	765	934	905	957	5524	5954	6553	6125	5137	5835	6684	6309	9829	10493	11746	11399	9141	10283	11981	11741	12466	14525	16368	15602	11593	14235	16695	16070
Experiment 3
Time (s)	cAMP levels RLU (0 ug GPR101 + NTS)				cAMP levels RLU (0 ug GPR101 + SiRNA Gq/11/12/13)				cAMP levels RLU (3.75 ug GPR101 + NTS)				cAMP levels RLU (3.75 ug GPR101 + SiRNA Gq/11/12/13)				cAMP levels RLU (7.5 ug GPR101 + NTS)				cAMP levels RLU (7.5 ug GPR101 + SiRNA Gq/11/12/13)				cAMP levels RLU (15 ug GPR101 + NTS)				cAMP levels RLU (15 ug GPR101 + SiRNA Gq/11/12/13)
0	643	780	746	739	611	764	761	761	3380	3306	3646	3820	3211	3240	3718	3935	6283	6220	6330	6425	5969	6096	6457	6618	9464	8616	10312	9872	8991	8444	10518	10168
83	664	812	801	732	631	796	817	754	3583	3514	3759	4015	3404	3444	3834	4136	6508	6666	6751	6765	6183	6533	6886	6968	10048	9369	11005	10345	9546	9182	11225	10655
166	664	819	794	762	631	803	810	785	3800	3636	3994	4254	3610	3564	4074	4382	6930	6983	6911	7243	6584	6843	7049	7460	10555	9615	11416	10805	10027	9423	11644	11129
250	699	823	834	732	664	807	851	754	3916	3791	4097	4444	3720	3715	4179	4577	7250	7324	7103	7691	6888	7178	7245	7922	10770	10112	11953	11302	10232	9910	12192	11641
333	692	840	805	739	657	823	821	761	4107	3901	4289	4612	3902	3823	4374	4751	7598	7617	7441	7869	7218	7465	7590	8105	11306	10513	12334	11620	10741	10303	12581	11969
417	709	823	805	788	674	807	821	812	4167	4045	4370	4752	3959	3964	4458	4894	7891	7788	7811	8094	7496	7632	7967	8337	11566	10661	12792	12002	10988	10448	13048	12362
500	703	851	862	806	668	834	879	830	4318	4136	4508	4810	4102	4054	4598	4954	8060	8018	8072	8409	7657	7858	8233	8661	12062	11049	13064	12502	11459	10828	13325	12877
584	717	931	869	857	681	912	886	883	4428	4312	4677	5057	4207	4226	4770	5209	8270	8384	8181	8513	7857	8216	8345	8768	12429	11355	13272	12610	11808	11128	13537	12988
667	752	889	851	802	714	871	868	826	4578	4392	4780	5143	4350	4304	4875	5297	8608	8433	8493	8883	8178	8264	8663	9149	12539	11534	13682	13006	11912	11303	13956	13396
751	724	900	869	854	688	882	886	880	4719	4508	4900	5264	4483	4418	4998	5422	8735	8827	8580	8950	8298	8650	8752	9219	12771	11827	14034	13161	12132	11590	14315	13556
834	770	917	880	862	732	899	898	888	4793	4624	4976	5432	4553	4531	5075	5595	8869	8841	8849	9065	8426	8664	9026	9337	12925	11897	14191	13480	12279	11659	14475	13884
917	798	948	895	891	758	929	913	918	4845	4629	5094	5452	4602	4537	5196	5615	9123	9073	8997	9183	8667	8892	9177	9458	13257	12207	14667	13499	12594	11963	14960	13904
1001	812	948	949	928	771	929	968	956	4927	4766	5137	5478	4680	4671	5240	5643	9214	9263	9299	9705	8753	9078	9485	9996	13447	12535	14754	13747	12775	12284	15049	14159
1085	766	938	975	873	728	919	995	899	4991	4805	5184	5626	4742	4709	5287	5795	9295	9429	9258	9516	8830	9240	9443	9801	13472	12704	14954	14051	12798	12450	15253	14473
1168	812	995	956	887	771	975	975	914	5102	4880	5346	5700	4846	4782	5453	5872	9588	9548	9476	9738	9109	9357	9666	10030	13771	12803	14987	14329	13082	12547	15287	14759
1252	804	991	960	887	764	971	979	914	5141	4948	5366	5717	4884	4849	5474	5889	9520	9636	9567	9861	9044	9443	9758	10157	13955	12799	15390	14311	13257	12543	15698	14740
1336	851	946	932	913	808	927	951	940	5180	4994	5413	5850	4921	4894	5522	6026	9636	9866	9567	10034	9154	9669	9758	10335	14022	13109	15335	14377	13321	12847	15642	14808
1420	857	1012	971	906	814	992	990	933	5229	5086	5496	5819	4968	4984	5606	5994	9852	9816	9746	9994	9359	9620	9941	10294	14250	13165	15637	14626	13538	12902	15950	15065
1503	819	956	949	887	778	937	968	914	5376	5100	5568	5981	5107	4998	5680	6160	9728	9950	9905	9994	9242	9751	10103	10294	14258	13362	15706	14781	13545	13095	16020	15224
1587	823	998	1000	909	782	978	1020	936	5341	5102	5520	5970	5074	5000	5630	6150	9887	9972	10018	10261	9393	9773	10218	10569	14247	13313	15800	14844	13535	13047	16116	15289
1671	819	1022	1004	895	778	1002	1024	922	5431	5196	5640	6072	5159	5092	5753	6254	10031	9972	9887	10201	9529	9773	10085	10507	14526	13532	15968	14908	13800	13261	16287	15355
1755	815	973	989	924	774	954	1009	952	5464	5237	5654	6045	5190	5132	5768	6226	10045	10130	9901	10265	9543	9927	10099	10573	14547	13387	15924	14963	13820	13119	16242	15412
1839	843	1001	1015	935	801	981	1035	963	5518	5229	5647	6096	5242	5125	5760	6279	10140	10236	10094	10505	9633	10031	10296	10820	14624	13641	16131	15163	13893	13368	16454	15618
1922	832	1005	964	884	790	985	983	911	5534	5239	5740	6174	5257	5134	5855	6359	10088	10232	10130	10294	9584	10027	10333	10603	14750	13786	16142	15070	14013	13510	16465	15522

## Sheet: cAMP (AUC)
Supplementary Figure 5
Panel B	Quantification of cAMP levels in HEK cells transfected with increasing concentrations (0, 3.75, 7.5 and 15ug) GPR101 and treated with NTS or SiRNA Gq/11/12/13
	n= 3 independent experiments
	Each condition is tested in quadruplets - n total=12
		cAMP levels (AUC) - n1	cAMP levels (AUC) - n2	cAMP levels (AUC) - n3	cAMP levels (AUC) - n4	cAMP levels (AUC) - n5	cAMP levels (AUC) - n6	cAMP levels (AUC) - n7	cAMP levels (AUC) - n8	cAMP levels (AUC) - n9	cAMP levels (AUC) - n10	cAMP levels (AUC) - n11	cAMP levels (AUC) - n12	Mean cAMP levels (AUC)	SD	SEM
	0 ug GPR101 + NTS	19237	20484	21615	21182	17466	19743	18513	19195	17651	21226	20820	19581	19726.1	1386.19	400.158
	0 ug GPR101 + SiRNA Gq/11/12/13	19647	22209	20759	21388	16242	19349	18881	19771	16768	20803	21236	20170	19768.6	1792.98	517.588
	3.75 ug GPR101 + NTS	110423	110929	131554	119345	109347	118606	129907	122214	109411	105104	114108	122586	116961	8479.99	2447.96
	3.75 ug GPR101 + SiRNA Gq/11/12/13	115025	118006	128976	115870	101694	116234	132508	125882	103939	103003	116391	126267	116983	10254.1	2960.1
	7.5 ug GPR101 + NTS	222831	206943	231386	219572	194067	209412	235943	227645	202964	203998	202137	209099	213833	13257.6	3827.15
	7.5 ug GPR101 + SiRNA Gq/11/12/13	213917	194527	236014	226160	180482	205224	240660	234475	192818	199919	206180	215371	212146	19095.1	5512.29
	15 ug GPR101 + NTS	302921	298168	311170	293319	251766	289682	328307	317695	297454	275690	326223	306903	299942	21450.5	6192.24
	15 ug GPR101 + SiRNA Gq/11/12/13	296611	301342	308121	290470	234140	283890	334875	327226	282584	270177	332748	316108	298191	28935.7	8353.01
