# Supplementary material for: GPR101 drives growth hormone hypersecretion and gigantism in mice via constitutive activation of Gs and Gq/11
Source: Nat Commun. 2020 Sep 21;11:4752. doi: 10.1038/s41467-020-18500-x (PMC7506554; doi:10.1038/s41467-020-18500-x)
Supplement: Supplementary file 4 — Source Data [file 41467_2020_18500_MOESM4_ESM.zip › Source Data/Source data - Figure 5 - Panel H (right).xlsx]

## Sheet: Quantification WB Phospho-PKA
	Figure 5	GPR101 promotes GH secretion in GH3 cells
	Panel H	Quantification of immunoblots - Detection of phosphorylated PKA and PKC in GH3 cells following transfection with MOCK or GPR101
		Phospho-PKA and phospho-PKC intensities have been normalized to the one of Total PKA and total PKC, respectively
	n=11 independent experiments
	Experiment 1					Experiment 6
		PhosphoPKA	Total PKA	Ratio PhosphoPKA/Total PKA			PhosphoPKA	Total PKA	Ratio PhosphoPKA/Total PKA
	GH3 + MOCK	1227205	24087652	0.0509475		GH3 + MOCK	523092	18701844	0.0279701
	GH3 + GPR101	34436451	22877409	1.50526		GH3 + GPR101	32686350	29105309	1.12304
	Experiment 2					Experiment 7
		PhosphoPKA	Total PKA	Ratio PhosphoPKA/Total PKA			PhosphoPKA	Total PKA	Ratio PhosphoPKA/Total PKA
	GH3 + MOCK	1128548	17650430	0.0639388		GH3 + MOCK	1728790	17881258	0.0966817
	GH3 + GPR101	53285128	24257945	2.19661		GH3 + GPR101	28014451	24960087	1.12237
	Experiment 3					Experiment 8
		PhosphoPKA	Total PKA	Ratio PhosphoPKA/Total PKA			PhosphoPKA	Total PKA	Ratio PhosphoPKA/Total PKA
	GH3 + MOCK	270678	16243016	0.0166643		GH3 + MOCK	76435	30536380	0.00250308
	GH3 + GPR101	33326723	21915752	1.52067		GH3 + GPR101	32707522	25258309	1.29492
	Experiment 4					Experiment 9
		PhosphoPKA	Total PKA	Ratio PhosphoPKA/Total PKA			PhosphoPKA	Total PKA	Ratio PhosphoPKA/Total PKA
	GH3 + MOCK	1015953	19529016	0.0520227		GH3 + MOCK	760861	20189966	0.0376851
	GH3 + GPR101	35977451	21424530	1.67926		GH3 + GPR101	34162037	23101480	1.47878
	Experiment 5					Experiment 10
		PhosphoPKA	Total PKA	Ratio PhosphoPKA/Total PKA			PhosphoPKA	Total PKA	Ratio PhosphoPKA/Total PKA
	GH3 + MOCK	4518258	19917208	0.226852		GH3 + MOCK	82485	28141794	0.00293105
	GH3 + GPR101	33258513	25529137	1.30277		GH3 + GPR101	38490986	14927844	2.57847
						Experiment 11
							PhosphoPKA	Total PKA	Ratio PhosphoPKA/Total PKA
						GH3 + MOCK	175335	14410894	0.0121668
						GH3 + GPR101	27126329	23080238	1.17531
		Mean ratio	Standard deviation (SD)	SEM
	GH3 + MOCK	0.0536694	0.0641545	0.0193433
	GH3 + GPR101	1.54341	0.46171	0.139211

## Sheet: Quantification WB Phospho-PKC
	Figure 5	GPR101 promotes GH secretion in GH3 cells
	Panel H	Quantification of immunoblots - Detection of phosphorylated PKA and PKC in GH3 cells following transfection with MOCK or GPR101
		Phospho-PKA and phospho-PKC intensities have been normalized to the one of Total PKA and total PKC, respectively
	n=11 independent experiments
	Experiment 1
		PhosphoPKC	Total PKC	Ratio PhosphoPKC/Total PKC		Experiment 7
	GH3 + MOCK	504477	28424844	0.0177477			PhosphoPKC	Total PKC	Ratio PhosphoPKC/Total PKC
	GH3 + GPR101	39044794	25289501	1.54391		GH3 + MOCK	1482962	35969258	0.0412286
						GH3 + GPR101	36887480	23583116	1.56415
	Experiment 2
		PhosphoPKC	Total PKC	Ratio PhosphoPKC/Total PKC		Experiment 8
	GH3 + MOCK	254506	26781380	0.0095031			PhosphoPKC	Total PKC	Ratio PhosphoPKC/Total PKC
	GH3 + GPR101	39999279	27924652	1.4324		GH3 + MOCK	1606125	19757187	0.0812932
						GH3 + GPR101	32051208	21782652	1.47141
	Experiment 3
		PhosphoPKC	Total PKC	Ratio PhosphoPKC/Total PKC		Experiment 9
	GH3 + MOCK	327113	19660238	0.0166383			PhosphoPKC	Total PKC	Ratio PhosphoPKC/Total PKC
	GH3 + GPR101	36402380	25080359	1.45143		GH3 + MOCK	1148326	19788510	0.0580299
						GH3 + GPR101	26278966	23270409	1.12929
	Experiment 4
		PhosphoPKC	Total PKC	Ratio PhosphoPKC/Total PKC		Experiment 10
	GH3 + MOCK	625284	16334016	0.0382811			PhosphoPKC	Total PKC	Ratio PhosphoPKC/Total PKC
	GH3 + GPR101	38419894	21586602	1.7798		GH3 + MOCK	1256033	21597238	0.0581571
						GH3 + GPR101	26705208	20549459	1.29956
	Experiment 5
		PhosphoPKC	Total PKC	Ratio PhosphoPKC/Total PKC		Experiment 11
	GH3 + MOCK	65071	18798530	0.00346149			PhosphoPKC	Total PKC	Ratio PhosphoPKC/Total PKC
	GH3 + GPR101	37050380	20405702	1.81569		GH3 + MOCK	2153024	22019066	0.09778
						GH3 + GPR101	35870158	21780359	1.6469
	Experiment 6
		PhosphoPKC	Total PKC	Ratio PhosphoPKC/Total PKC
	GH3 + MOCK	516163	24051066	0.0214611
	GH3 + GPR101	37614359	23424146	1.60579
		Mean ratio	Standard deviation (SD)	SEM
	GH3 + MOCK	0.0403256	0.0305802	0.00922026
	GH3 + GPR101	1.52185	0.199215	0.0600655
