# Supplementary material for: GPR101 drives growth hormone hypersecretion and gigantism in mice via constitutive activation of Gs and Gq/11
Source: Nat Commun. 2020 Sep 21;11:4752. doi: 10.1038/s41467-020-18500-x (PMC7506554; doi:10.1038/s41467-020-18500-x)
Supplement: Supplementary file 4 — Source Data [file 41467_2020_18500_MOESM4_ESM.zip › Source Data/Source data - Supplementary Figure 4 - Panel C.xlsx]

## Sheet: Ghrhr
Supplementary Figure 4: Expression of hormones and receptors in the pituitary and hypothalamus of transgenic mice
Panel C: mRNA expression of Ghrhr in the pituitary of WT (+/+) and GhrhrGpr101 (+/T) mice
	Males - Age: 27-week old
	n=5 mice/group
	Samples are tested in duplicates
Sample	C1T Gapdh	C2T Gapdh	C3T Gapdh	C1T Ghrhr	C2T Ghrhr	C3T Ghrhr
Sample 1 - (+/T)	19.2	18.9	18.9	22.3	21.9	22.3
Sample 2 - (+/T)	19.31	19.42	19.64	22.03	22.14	22.34
Sample 3 - (+/T)	19.22	19.34	19.11	22.02	21.92	21.97
Sample 4 - (+/T)	18.97	19.04	19.1	22.35	22.76	22.58
Sample 5 - (+/T)	19.14	19.32	19.26	21.99	22.03	22.1
Sample 1 - (+/+)	19.8	20.2	19.9	23.6	23.2	23.9
Sample 2 - (+/+)	19.33	19.47	19.51	22.85	22.98	23
Sample 3 - (+/+)	19.05	18.99	19.13	22.13	22.45	22.32
Sample 4 - (+/+)	19.23	19.3	19	21.78	22.04	22.12
Sample 5 - (+/+)	19.87	19.65	19.51	21.97	22.23	22.09
Mean					delta CT Ghrhr (Ghrhr-Gapdh)
Sample	CT Gapdh	CT Ghrhr			+/+	+/T
Sample 1 - (+/T)	19	22.1667			3.6	3.16667
Sample 2 - (+/T)	19.4567	22.17			3.50667	2.71333
Sample 3 - (+/T)	19.2233	21.97			3.24333	2.74667
Sample 4 - (+/T)	19.0367	22.5633			2.80333	3.52667
Sample 5 - (+/T)	19.24	22.04			2.42	2.8
Sample 1 - (+/+)	19.9667	23.5667		Mean	3.11467	2.99067
Sample 2 - (+/+)	19.4367	22.9433
Sample 3 - (+/+)	19.0567	22.3
Sample 4 - (+/+)	19.1767	21.98			delta delta CT			Pour metter SEM pour le Ctrl
Sample 5 - (+/+)	19.6767	22.0967			+/+	+/T	2-ddCT (+/T)	2-dCT (+/+)
						0.052	0.964598	0.0824692	0.680259
						-0.401333	1.32073	0.0879808	0.725722
						-0.368	1.29056	0.105599	0.871047
						0.412	0.751581	0.143256	1.18167
						-0.314667	1.24372	0.186856	1.54131
				Mean			1.11424	0.121232	1
				SEM			0.110546		0.161262
					Mean	SEM
				+/+	1	0.161262
				+/T	1.11424	0.110546
