# Supplementary material for: GPR101 drives growth hormone hypersecretion and gigantism in mice via constitutive activation of Gs and Gq/11
Source: Nat Commun. 2020 Sep 21;11:4752. doi: 10.1038/s41467-020-18500-x (PMC7506554; doi:10.1038/s41467-020-18500-x)
Supplement: Supplementary file 4 — Source Data [file 41467_2020_18500_MOESM4_ESM.zip › Source Data/Source data - Figure 1 - Panel F.xlsx]

## Sheet: Elisa plasma Prl
Figure 1	ELISA mouse plasma Prl in WT (+/+) and GhrhrGpr101 (+/T) mice
Panel F	Males and Females - Age at 6, 26 and 52 weeks
	Dilution 1/5 is required for plasma
	Samples are tested in duplicates - (n=6 mice/group)
	Plate 1 design - Males (+/+) and (+/T) - 6, 26 and 52-week old														Plate 2 design - Females (+/+) and (+/T) - 6, 26 and 52-week old
		1	2	3	4	5	6	7	8	9	10	11	12			1	2	3	4	5	6	7	8	9	10	11	12
	A	20 000 pg/ml standard Prl	20 000 pg/ml standard Prl	Male 1- 6w-(+/+) -n1	Male 1- 6w-(+/+) -n2	Male 1- 6w-(+/T) -n1	Male 1- 6w-(+/T) -n2	Male 1- 26w-(+/+) -n1	Male 1- 26w-(+/+) -n2	Male 1- 26w-(+/T) -n1	Male 1- 26w-(+/T) -n2	Male 1- 52w-(+/+) -n1	Male 1- 52w-(+/+) -n2		A	20 000 pg/ml standard Prl	20 000 pg/ml standard Prl	Female 1- 6w-(+/+) -n1	Female 1- 6w-(+/+) -n2	Female 1- 6w-(+/T) -n1	Female 1- 6w-(+/T) -n2	Female 1- 26w-(+/+) -n1	Female 1- 26w-(+/+) -n2	Female 1- 26w-(+/T) -n1	Female 1- 26w-(+/T) -n2	Female 1- 52w-(+/+) -n1	Female 1- 52w-(+/+) -n2
	B	6667 pg/ml standard Prl	6667 pg/ml standard Prl	Male 2- 6w-(+/+) -n1	Male 2- 6w-(+/+) -n2	Male 2- 6w-(+/T) -n1	Male 2- 6w-(+/T) -n2	Male 2- 26w-(+/+) -n1	Male 2- 26w-(+/+) -n2	Male 2- 26w-(+/T) -n1	Male 2- 26w-(+/T) -n2	Male 2- 52w-(+/+) -n1	Male 2- 52w-(+/+) -n2		B	6667 pg/ml standard Prl	6667 pg/ml standard Prl	Female 2- 6w-(+/+) -n1	Female 2- 6w-(+/+) -n2	Female 2- 6w-(+/T) -n1	Female 2- 6w-(+/T) -n2	Female 2- 26w-(+/+) -n1	Female 2- 26w-(+/+) -n2	Female 2- 26w-(+/T) -n1	Female 2- 26w-(+/T) -n2	Female 2- 52w-(+/+) -n1	Female 2- 52w-(+/+) -n2
	C	2222 pg/ml standard Prl	2222 pg/ml standard Prl	Male 3- 6w-(+/+) -n1	Male 3- 6w-(+/+) -n2	Male 3- 6w-(+/T) -n1	Male 3- 6w-(+/T) -n2	Male 3- 26w-(+/+) -n1	Male 3- 26w-(+/+) -n2	Male 3- 26w-(+/T) -n1	Male 3- 26w-(+/T) -n2	Male 3- 52w-(+/+) -n1	Male 3- 52w-(+/+) -n2		C	2222 pg/ml standard Prl	2222 pg/ml standard Prl	Female- 6w-(+/+) -n1	Female 3- 6w-(+/+) -n2	Female 3- 6w-(+/T) -n1	Female 3- 6w-(+/T) -n2	Female 3- 26w-(+/+) -n1	Female 3- 26w-(+/+) -n2	Female 3- 26w-(+/T) -n1	Female 3- 26w-(+/T) -n2	Female 3- 52w-(+/+) -n1	Female 3- 52w-(+/+) -n2
	D	740,7 pg/ml standard Prl	740,7 pg/ml standard Prl	Male 4- 6w-(+/+) -n1	Male 4- 6w-(+/+) -n2	Male 4- 6w-(+/T) -n1	Male 4- 6w-(+/T) -n2	Male 4- 26w-(+/+) -n1	Male 4- 26w-(+/+) -n2	Male 4- 26w-(+/T) -n1	Male 4- 26w-(+/T) -n2	Male 4- 52w-(+/+) -n1	Male 4- 52w-(+/+) -n2		D	740,7 pg/ml standard Prl	740,7 pg/ml standard Prl	Female- 6w-(+/+) -n1	Female 4- 6w-(+/+) -n2	Female 4- 6w-(+/T) -n1	Female 4- 6w-(+/T) -n2	Female 4- 26w-(+/+) -n1	Female 4- 26w-(+/+) -n2	Female 4- 26w-(+/T) -n1	Female 4- 26w-(+/T) -n2	Female 4- 52w-(+/+) -n1	Female 4- 52w-(+/+) -n2
	E	246,9 pg/ml standard Prl	246,9 pg/ml standard Prl	Male 5- 6w-(+/+) -n1	Male 5- 6w-(+/+) -n2	Male 5- 6w-(+/T) -n1	Male 5- 6w-(+/T) -n2	Male 5- 26w-(+/+) -n1	Male 5- 26w-(+/+) -n2	Male 5- 26w-(+/T) -n1	Male 5- 26w-(+/T) -n2	Male 5- 52w-(+/+) -n1	Male 5- 52w-(+/+) -n2		E	246,9 pg/ml standard Prl	246,9 pg/ml standard Prl	Female- 6w-(+/+) -n1	Female 5- 6w-(+/+) -n2	Female 5- 6w-(+/T) -n1	Female 5- 6w-(+/T) -n2	Female 5- 26w-(+/+) -n1	Female 5- 26w-(+/+) -n2	Female 5- 26w-(+/T) -n1	Female 5- 26w-(+/T) -n2	Female 5- 52w-(+/+) -n1	Female 5- 52w-(+/+) -n2
	F	82,3 pg/ml standard Prl	82,3 pg/ml standard Prl	Male 6- 6w-(+/+) -n1	Male 6- 6w-(+/+) -n2	Male 6- 6w-(+/T) -n1	Male 6- 6w-(+/T) -n2	Male 6- 26w-(+/+) -n1	Male 6- 26w-(+/+) -n2	Male 6- 26w-(+/T) -n1	Male 6- 26w-(+/T) -n2	Male 6- 52w-(+/+) -n1	Male 6- 52w-(+/+) -n2		F	82,3 pg/ml standard Prl	82,3 pg/ml standard Prl	Female- 6w-(+/+) -n1	Female 6- 6w-(+/+) -n2	Female 6- 6w-(+/T) -n1	Female 6- 6w-(+/T) -n2	Female 6- 26w-(+/+) -n1	Female 6- 26w-(+/+) -n2	Female 6- 26w-(+/T) -n1	Female 6- 26w-(+/T) -n2	Female 6- 52w-(+/+) -n1	Female 6- 52w-(+/+) -n2
	G	27,43 pg/ml standard Prl	27,43 pg/ml standard Prl	Male 1- 52w-(+/T) -n1	Male 2- 52w-(+/T) -n1	Male 3- 52w-(+/T) -n1	Male 4- 52w-(+/T) -n1	Male 5- 52w-(+/T) -n1	Male 6- 52w-(+/T) -n1						G	27,43 pg/ml standard Prl	27,43 pg/ml standard Prl	Female 1- 52w-(+/T) -n1	Female 2- 52w-(+/T) -n1	Female 3- 52w-(+/T) -n1	Female 4- 52w-(+/T) -n1	Female 5- 52w-(+/T) -n1	Female 6- 52w-(+/T) -n1
	H	0 pg/ml standard Prl	0 pg/ml standard Prl	Male 1- 52w-(+/T) -n2	Male 2- 52w-(+/T) -n2	Male 3- 52w-(+/T) -n2	Male 4- 52w-(+/T) -n2	Male 5- 52w-(+/T) -n2	Male 6- 52w-(+/T) -n2						H	0 pg/ml standard Prl	0 pg/ml standard Prl	Female 1- 52w-(+/T) -n2	Female 2- 52w-(+/T) -n2	Female 3- 52w-(+/T) -n2	Female 4- 52w-(+/T) -n2	Female 5- 52w-(+/T) -n2	Female 6- 52w-(+/T) -n2
	Plate 1- Optical density @450 nm														Plate 2- Optical density @450 nm
		1	2	3	4	5	6	7	8	9	10	11	12			1	2	3	4	5	6	7	8	9	10	11	12
	A	2.497	2.489	0.203	0.197	0.859	0.243	0.095	0.101	0.852	0.783	0.342	0.343		A	2.152	2.165	0.917	0.992	1.555	1.553	0.903	0.997	1.596	1.502	0.991	0.945
	B	1.681	1.682	0.221	0.207	0.687	0.711	0.211	0.191	0.556	0.536	0.267	0.251		B	1.233	1.246	1.142	1.143	1.314	1.306	1.159	1.143	1.223	1.234	1.081	1.091
	C	1.062	1.071	0.193	0.183	0.451	0.466	0.232	0.217	0.711	0.672	0.198	0.217		C	0.863	0.864	1.254	1.288	1.232	1.211	0.921	0.927	1.327	1.322	0.995	0.951
	D	0.405	0.407	0.094	0.098	0.738	0.552	0.117	0.092	0.733	0.712	0.343	0.324		D	0.416	0.421	0.952	0.983	1.587	1.511	1.021	1.014	1.455	1.478	1.064	1.067
	E	0.217	0.215	0.201	0.207	0.639	0.697	0.203	0.207	0.606	0.981	0.187	0.198		E	0.225	0.237	1.056	1.036	1.451	1.466	0.984	0.989	1.187	1.181	1.105	1.118
	F	0.123	0.133	0.187	0.181	0.773	0.691	0.199	0.192	0.632	0.611	0.256	0.262		F	0.117	0.111	1.133	1.112	1.397	1.386	1.299	1.294	1.311	1.391	1.039	1.097
	G	0.092	0.095	0.754	0.691	0.521	0.666	0.731	0.678						G	0.082	0.084	1.281	1.455	1.556	1.302	1.107	1.211
	H	0.072	0.073	0.788	0.745	0.535	0.652	0.725	0.662						H	0.062	0.065	1.238	1.452	1.525	1.393	1.193	1.283
	Plate 1- Four logarithmic logistic curve (My assays software)														Plate 2- Four logarithmic logistic curve (My assays software)
								a	-0.02148														a	-0.1187
								b	0.8869														b	0.4544
								c	6481														c	39540000
								d	3.3														d	71.35
								MSE	0.002264														MSE	0.002044
								R²	0.9969														R²	0.9959
								SS	0.0317														SS	0.02862
								SYX	0.0563														SYX	0.0535
	Line	Mouse	Sexe	Genotype	Age (week)	Concentration Prl (pg/ml)- n1	Concentration Prl (pg/ml)- n2	Mean Concentration Prl (pg/ml)	Mean concentration Prl (ng/ml)		Line	Mouse	Sexe	Genotype	Age (week)	Concentration Prl (pg/ml)- n1	Concentration Prl (pg/ml)- n2	Mean Concentration Prl (pg/ml)	Mean concentration Prl (ng/ml)		Line	Mouse	Sexe	Genotype	Age (week)	Concentration Prl (pg/ml)- n1	Concentration Prl (pg/ml)- n2	Mean Concentration Prl (pg/ml)	Mean concentration Prl (ng/ml)
	1	1	Male	+/+	6	1055	1006	1030.5	1.0305		1	1	Male	+/+	26	250.9	290.4	270.65	0.27065		1	1	Male	+/+	52	2308	2317	2312.5	2.3125
	1	2	Male	+/+	6	1204	1088	1146	1.146		1	2	Male	+/+	26	1121	957.2	1039.1	1.0391		1	2	Male	+/+	52	1604	1462	1533	1.533
	1	3	Male	+/+	6	973.4	893.2	933.3	0.9333		1	3	Male	+/+	26	1298	1171	1234.5	1.2345		1	3	Male	+/+	52	1014	1171	1092.5	1.0925
	1	4	Male	+/+	6	244.4	270.6	257.5	0.2575		1	4	Male	+/+	26	399.4	231.5	315.45	0.31545		1	4	Male	+/+	52	2317	2133	2225	2.225
	1	5	Male	+/+	6	1038	1088	1063	1.063		1	5	Male	+/+	26	1055	1088	1071.5	1.0715		1	5	Male	+/+	52	925.1	1014	969.55	0.96955
	1	6	Male	+/+	6	925.1	877.4	901.25	0.90125		1	6	Male	+/+	26	1022	965.3	993.65	0.99365		1	6	Male	+/+	52	1506	1559	1532.5	1.5325
	1	1	Male	+/T	6	9012	1392	5202	5.202		1	1	Male	+/T	26	8896	7796	8346	8.346		1	1	Male	+/T	52	7355	7873	7614	7.614
	1	2	Male	+/T	6	6385	6725	6555	6.555		1	2	Male	+/T	26	4666	4423	4544.5	4.5445		1	2	Male	+/T	52	6442	7221	6831.5	6.8315
	1	3	Male	+/T	6	3442	3609	3525.5	3.5255		1	3	Male	+/T	26	6725	6177	6451	6.451		1	3	Male	+/T	52	4243	4411	4327	4.327
	1	4	Male	+/T	6	7118	4617	5867.5	5.8675		1	4	Male	+/T	26	7044	6740	6892	6.892		1	4	Male	+/T	52	6094	5904	5999	5.999
	1	5	Male	+/T	6	5729	6526	6127.5	6.1275		1	5	Male	+/T	26	5296	11170	8233	8.233		1	5	Male	+/T	52	7015	6928	6971.5	6.9715
	1	6	Male	+/T	6	7642	6442	7042	7.042		1	6	Male	+/T	26	5636	5361	5498.5	5.4985		1	6	Male	+/T	52	6260	6040	6150	6.15
	Line	Mouse	Sexe	Genotype	Age (week)	Concentration Prl (pg/ml)- n1	Concentration Prl (pg/ml)- n2	Mean Concentration Prl (pg/ml)	Mean concentration Prl (ng/ml)		Line	Mouse	Sexe	Genotype	Age (week)	Concentration Prl (pg/ml)- n1	Concentration Prl (pg/ml)- n2	Mean Concentration Prl (pg/ml)	Mean concentration Prl (ng/ml)		Line	Mouse	Sexe	Genotype	Age (week)	Concentration Prl (pg/ml)- n1	Concentration Prl (pg/ml)- n2	Mean Concentration Prl (pg/ml)	Mean concentration Prl (ng/ml)
	1	1	Female	+/+	6	15910	18780	17345	17.345		1	1	Female	+/+	26	15400	18980	17190	17.19		1	1	Female	+/+	52	18740	16950	17845	17.845
	1	2	Female	+/+	6	25340	25380	25360	25.36		1	2	Female	+/+	26	26150	25380	25765	25.765		1	2	Female	+/+	52	22540	22980	22760	22.76
	1	3	Female	+/+	6	30960	32790	31875	31.875		1	3	Female	+/+	26	16060	16280	16170	16.17		1	3	Female	+/+	52	18900	17180	18040	18.04
	1	4	Female	+/+	6	17220	18420	17820	17.82		1	4	Female	+/+	26	19960	19680	19820	19.82		1	4	Female	+/+	52	21790	21920	21855	21.855
	1	5	Female	+/+	6	21440	20590	21015	21.015		1	5	Female	+/+	26	18460	18660	18560	18.56		1	5	Female	+/+	52	23620	24210	23915	23.915
	1	6	Female	+/+	6	24910	23940	24425	24.425		1	6	Female	+/+	26	33390	33120	33255	33.255		1	6	Female	+/+	52	20720	23250	21985	21.985
	1	1	Female	+/T	6	49280	49140	49210	49.21		1	1	Female	+/T	26	52150	45700	48925	48.925		1	1	Female	+/T	52	32410	30110	31260	31.26
	1	2	Female	+/T	6	34230	33780	34005	34.005		1	2	Female	+/T	26	29340	29910	29625	29.625		1	2	Female	+/T	52	42660	42470	42565	42.565
	1	3	Female	+/T	6	29800	28720	29260	29.26		1	3	Female	+/T	26	34960	34680	34820	34.82		1	3	Female	+/T	52	49350	47230	48290	48.29
	1	4	Female	+/T	6	51510	46300	48905	48.905		1	4	Female	+/T	26	42660	44130	43395	43.395		1	4	Female	+/T	52	33560	38820	36190	36.19
	1	5	Female	+/T	6	42400	43360	42880	42.88		1	5	Female	+/T	26	27520	27220	27370	27.37		1	5	Female	+/T	52	23710	27820	25765	25.765
	1	6	Female	+/T	6	39060	38400	38730	38.73		1	6	Female	+/T	26	34060	38700	36380	36.38		1	6	Female	+/T	52	28720	32510	30615	30.615
		Mean concentration Prl (ng/ml)	Standard deviation (SD)	SEM								Mean concentration Prl (ng/ml)	Standard deviation (SD)	SEM								Mean concentration Prl (ng/ml)	Standard deviation (SD)	SEM
	M (+/+) - 6w	0.888592	0.321637	0.131308							M (+/+) - 26w	0.820808	0.417031	0.170252							M (+/+) - 52w	1.61084	0.558864	0.228155
	M (+/T) - 6w	5.71992	1.24233	0.507178							M (+/T) - 26w	6.66083	1.49926	0.612069							M (+/T) - 52w	6.3155	1.13705	0.464198
	F (+/+) - 6w	22.9733	5.46101	2.22945							F (+/+) - 26w	21.7933	6.54683	2.67273							F (+/+) - 52w	21.0667	2.52923	1.03255
	F (+/T) - 6w	40.4983	8.04771	3.28546							F (+/T) - 26w	36.7525	8.18533	3.34165							F (+/T) - 52w	35.7808	8.36794	3.4162
