# Supplementary material for: GPR101 drives growth hormone hypersecretion and gigantism in mice via constitutive activation of Gs and Gq/11
Source: Nat Commun. 2020 Sep 21;11:4752. doi: 10.1038/s41467-020-18500-x (PMC7506554; doi:10.1038/s41467-020-18500-x)
Supplement: Supplementary file 4 — Source Data [file 41467_2020_18500_MOESM4_ESM.zip › Source Data/Source data - Figure 4 - Panel A.xlsx]

## Sheet: HEK WT cells
Figure 4	GPR101 is constitutively coupled to Gs, Gq/11 and G12/13
Panel A	cAMP measurement in pGlo.HEK293 transiently transfected with increasing concentrations (0, 3.75, 7.5 and 15ug) of pcDNA.FLAG.GPR101 in HEK WT, deltaGs, deltaGq/11, deltaG12/13 and deltaG cells
	3 independent experiments (n=4 replicates/condition)
Experiment 1 - cAMP levels (RLU) in HEK WT cells																		Experiment 1 - cAMP levels (AUC) in HEK WT cells
Time (s)	0 ug GPR101				3.75 ug GPR101				7.5 ug GPR101				15 ug GPR101					0 ug GPR101	3.5 ug GPR101	7.5 ug GPR101	15 ug GPR101
0	805	787	758	728	3882	3866	4038	3631	6698	6343	7039	6816	15030	15117	14655	13962		20465	122369	222831	473316
83	750	783	765	714	4077	4182	4265	3749	7256	6647	7563	7168	15861	15938	15542	14507		21563	124221	206943	475808
166	794	809	780	761	4209	4356	4432	3942	7640	7006	8011	7453	16521	16620	16109	15051		21402	127701	231386	457612
250	769	842	798	802	4388	4470	4596	4099	7963	7333	8374	7926	17214	17142	16664	15531		20765	113604	219572	427169
333	791	846	816	798	4557	4662	4798	4240	8209	7772	8473	8220	17831	18072	17495	16053
417	860	871	853	860	4678	4874	4891	4400	8594	8051	8993	8429	18474	18386	17726	16703
500	842	886	860	842	4893	4926	5041	4567	8861	8124	9118	8777	18887	18914	18425	17253
584	867	893	897	846	5006	5057	5223	4668	9180	8498	9488	8850	19365	19497	18782	17633
667	893	871	926	886	5129	5227	5374	4702	9250	8700	9741	9180	19794	19685	19295	17984
751	868	952	893	930	5298	5329	5438	4858	9495	8802	10027	9455	20334	20367	19734	18221
834	878	911	941	911	5324	5477	5549	4915	9767	9074	9998	9466	20901	20753	19998	18563
917	908	1007	911	900	5398	5550	5691	5082	9917	9231	10284	9803	20934	21116	20252	18996
1001	893	959	1007	941	5512	5586	5842	5116	10111	9437	10445	9961	21408	21446	20555	19344
1085	937	992	930	937	5610	5662	5869	5198	10299	9499	10731	10181	21633	21683	21000	19563
1168	937	966	1007	952	5740	5788	5939	5310	10482	9697	10900	10207	22212	22190	21237	19811
1252	974	992	992	992	5786	5753	5951	5336	10420	9734	10849	10442	22266	22349	21204	20015
1336	930	1010	996	996	5795	5907	6046	5286	10504	9939	11113	10456	22332	22641	21722	20279
1420	933	1018	1025	985	5895	5906	6169	5438	10746	9943	11003	10548	22773	22751	21777	20252
1503	1003	1036	1021	959	5919	6039	6157	5552	10900	10012	11252	10588	22767	23031	22223	20357
1587	948	1036	1032	941	6002	6048	6226	5534	10860	10086	11432	10676	22938	23115	22058	20786
1671	941	970	996	988	6020	6053	6283	5556	11006	10262	11479	10889	23142	23351	22212	20736
1755	937	1007	1029	1014	6062	6108	6283	5659	11197	10390	11351	10959	23379	23682	22520	20885
1839	930	996	1032	977	6099	6227	6408	5749	11193	10328	11424	11061	23159	23555	22398	21132
1922	959	1032	1032	937	6062	6202	6422	5665	11263	10412	11634	10937	23351	23930	22713	21066
Experiment 2 - cAMP levels (RLU) in HEK WT cells																		Experiment 2 - cAMP levels (AUC) in HEK WT cells
Time (s)	0 ug GPR101				3.75 ug GPR101				7.5 ug GPR101				15 ug GPR101					0 ug GPR101	3.5 ug GPR101	7.5 ug GPR101	15 ug GPR101
0	655	706	663	673	3683	3822	4147	3838	6332	6493	7171	6849	12760	14148	15673	14875		18582	119234	206454	399079
83	681	710	637	659	3938	4108	4352	4046	6647	6845	7483	7325	13324	14449	16372	15788		19943	122796	211525	435986
166	699	765	692	663	4113	4230	4531	4239	7014	7201	7996	7717	14104	15311	16891	16487		18328	131840	233607	484337
250	673	710	666	717	4341	4341	4741	4395	7355	7530	8286	7974	14651	15776	17777	17087		18820	122815	223181	464084
333	717	754	677	739	4428	4597	4893	4568	7626	7930	8729	8326	15016	16579	18340	17814
417	776	783	706	747	4631	4750	5042	4750	7963	8110	9033	8648	15563	17083	18695	18165
500	754	805	725	747	4738	4856	5257	4877	8132	8337	9323	9063	16022	17482	19428	18624
584	743	842	758	747	4860	5015	5355	5051	8264	8725	9495	9239	16339	17716	19881	19121
667	772	805	798	769	4973	5165	5501	5135	8568	8909	9855	9297	16716	18449	20493	19531
751	816	857	754	787	5114	5227	5626	5206	8868	8942	9998	9495	17110	18738	20942	19711
834	798	878	772	835	5232	5347	5749	5329	9048	9264	10177	9748	17470	19078	21167	20368
917	802	900	805	838	5290	5417	5823	5480	9184	9415	10515	9928	17700	19477	21632	20690
1001	809	889	805	820	5360	5526	5933	5578	9305	9624	10654	10071	17919	19674	21708	20926
1085	864	904	842	864	5423	5679	6041	5627	9503	9774	10786	10368	18345	19690	22118	21063
1168	842	959	860	864	5546	5722	6127	5734	9609	9873	10772	10218	18580	20122	22408	21243
1252	871	926	835	900	5627	5770	6258	5767	9946	9899	11010	10570	18767	20330	22916	21697
1336	897	911	878	904	5608	5839	6327	5836	9917	10126	11146	10621	18837	20565	22982	22118
1420	875	944	860	922	5710	5943	6366	5919	9946	10225	11234	10797	19056	20532	22998	22277
1503	882	944	897	864	5787	5960	6378	5924	10023	10372	11450	10834	19209	21013	23289	22179
1587	911	930	900	889	5890	6030	6446	6016	10075	10310	11443	10841	19269	21434	23338	22495
1671	878	981	893	893	5898	6030	6532	6027	10243	10464	11502	11003	19629	21483	23508	22451
1755	897	970	882	908	5928	6094	6544	6130	10423	10607	11630	10988	19564	21270	23725	22670
1839	860	941	915	952	5946	6157	6619	6184	10401	10497	11689	11098	19629	21730	23819	22746
1922	875	963	878	911	6023	6164	6651	6155	10456	10599	11630	11175	19760	21861	24147	22791
Experiment 3 - cAMP levels (RLU) in HEK WT cells																		Experiment 3 - cAMP levels (AUC) in HEK WT cells
Time (s)	0 ug GPR101				3.75 ug GPR101				7.5 ug GPR101				15 ug GPR101					0 ug GPR101	3.5 ug GPR101	7.5 ug GPR101	15 ug GPR101
0	670	813	754	732	3785	3701	3959	4066	6545	6479	6394	6361	13998	12745	14791	13879		18387	122517	211423	439983
83	692	846	809	725	4012	3935	4082	4274	6779	6944	6819	6698	14863	13858	15785	14545		22110	117697	212497	407791
166	692	853	802	754	4255	4072	4337	4528	7219	7274	6981	7171	15613	14223	16374	15191		21032	123905	204181	467914
250	728	857	842	725	4386	4245	4449	4730	7552	7629	7175	7615	15931	14957	17145	15890		19387	130481	207028	431489
333	721	875	813	732	4599	4368	4657	4909	7915	7934	7516	7791	16723	15550	17692	16337
417	739	857	813	780	4666	4529	4745	5058	8220	8113	7890	8014	17108	15769	18348	16874
500	732	886	871	798	4835	4632	4895	5119	8396	8352	8154	8326	17842	16343	18738	17577
584	747	970	878	849	4958	4829	5078	5383	8615	8733	8264	8429	18385	16796	19037	17729
667	783	926	860	794	5127	4919	5190	5474	8967	8784	8579	8795	18547	17061	19624	18285
751	754	937	878	846	5285	5048	5321	5603	9099	9195	8667	8861	18890	17494	20130	18504
834	802	955	889	853	5367	5178	5403	5782	9239	9209	8938	8975	19119	17598	20354	18953
917	831	988	904	882	5425	5184	5531	5802	9503	9451	9088	9092	19609	18057	21037	18978
1001	846	988	959	919	5517	5337	5578	5831	9598	9649	9393	9609	19890	18541	21162	19328
1085	798	977	985	864	5589	5381	5629	5989	9682	9822	9352	9422	19927	18791	21449	19755
1168	846	1036	966	878	5713	5464	5805	6067	9987	9946	9572	9642	20370	18937	21496	20146
1252	838	1032	970	878	5756	5541	5827	6085	9917	10038	9664	9763	20641	18931	22074	20120
1336	886	985	941	904	5801	5593	5878	6227	10038	10277	9664	9935	20741	19390	21996	20214
1420	893	1054	981	897	5856	5695	5968	6194	10262	10225	9844	9895	21078	19474	22429	20563
1503	853	996	959	878	6020	5711	6047	6366	10133	10365	10005	9895	21090	19765	22528	20782
1587	857	1040	1010	900	5980	5714	5993	6355	10299	10387	10119	10159	21074	19693	22663	20870
1671	853	1065	1014	886	6081	5818	6124	6463	10449	10387	9987	10100	21486	20016	22903	20959
1755	849	1014	999	915	6118	5864	6140	6434	10464	10552	10001	10163	21517	19802	22841	21037
1839	878	1043	1025	926	6180	5856	6132	6489	10563	10662	10196	10401	21631	20177	23137	21318
1922	867	1047	974	875	6197	5867	6233	6571	10508	10658	10232	10192	21818	20391	23153	21188

## Sheet: DeltaGs cells
Figure 4	GPR101 is constitutively coupled to Gs, Gq/11 and G12/13
Panel A	cAMP measurement in pGlo.HEK293 transiently transfected with increasing concentrations (0, 3.75, 7.5 and 15ug) of pcDNA.FLAG.GPR101 in HEK WT, deltaGs, deltaGq/11, deltaG12/13 and deltaG cells
	3 independent experiments (n=4 replicates/condition)
Experiment 1 - cAMP levels (RLU) in HEK DeltaGs cells																		Experiment 1 - cAMP levels (AUC) in HEK DeltaGs cells
Time (s)	0 ug GPR101				3.75 ug GPR101				7.5 ug GPR101				15 ug GPR101					0 ug GPR101	3.5 ug GPR101	7.5 ug GPR101	15 ug GPR101
0	628	572	604	633	645	596	575	616	667	637	598	628	736	824	794	846		14836	15803	15700	17805
83	672	620	657	677	701	624	612	592	703	685	654	667	824	846	846	886		15695	14959	14765	18836
166	713	672	681	652	717	640	636	628	698	720	707	716	831	867	893	908		13943	14248	15108	16732
250	701	705	684	717	713	705	701	672	796	773	712	738	864	952	944	897		15302	14536	15349	18360
333	725	721	721	725	781	708	696	701	769	808	720	764	882	922	864	974
417	798	696	733	725	761	737	696	713	844	812	746	764	838	955	893	977
500	781	745	729	745	805	725	729	729	804	857	760	808	900	941	878	952
584	789	729	737	745	798	740	717	729	857	857	764	870	893	996	919	992
667	810	769	752	789	810	777	740	721	796	860	760	865	911	941	886	970
751	798	737	752	785	773	777	740	745	857	883	786	844	941	959	904	970
834	813	733	793	733	822	785	740	721	830	910	796	878	908	915	849	893
917	801	757	801	785	822	777	733	729	852	892	782	821	937	904	835	941
1001	765	740	789	769	813	761	705	740	852	896	812	857	900	904	820	904
1085	745	745	749	789	798	761	725	721	799	910	791	852	853	871	816	889
1168	798	725	713	777	765	757	713	717	773	870	764	865	882	867	802	893
1252	798	752	740	749	798	761	701	725	773	834	756	812	867	831	816	857
1336	798	752	733	737	737	737	689	701	796	821	694	817	809	809	750	875
1420	733	717	740	701	749	745	684	689	773	826	743	826	809	824	750	835
1503	740	696	740	752	745	693	672	713	751	808	680	782	783	816	725	831
1587	740	648	721	733	752	689	652	729	738	812	707	817	758	813	688	816
1671	729	660	689	721	696	672	616	652	716	796	680	773	787	754	736	761
1755	696	657	669	689	701	652	612	624	707	760	659	773	736	739	692	772
1839	669	657	669	740	672	624	596	660	664	769	650	764	728	725	677	761
1922	696	645	652	669	669	620	560	664	646	716	619	746	728	732	644	747
Experiment 2 - cAMP levels (RLU) in HEK DeltaGs cells																		Experiment 2 - cAMP levels (AUC) in HEK DeltaGs cells
Time (s)	0 ug GPR101				3.75 ug GPR101				7.5 ug GPR101				15 ug GPR101					0 ug GPR101	3.5 ug GPR101	7.5 ug GPR101	15 ug GPR101
0	758	824	827	878	669	624	624	705	730	694	746	698	751	751	733	769		17488	18235	19798	19353
83	794	853	889	908	717	652	693	705	804	733	730	751	782	764	791	773		20538	16673	18208	19874
166	827	915	908	941	773	657	729	769	817	743	804	751	799	791	804	782		19876	17351	18524	19327
250	835	908	897	926	798	693	717	749	847	760	852	738	834	834	821	786		20160	17570	17563	19407
333	867	985	988	959	761	733	777	789	852	746	826	826	860	878	874	830
417	813	922	977	977	822	749	761	798	874	834	839	834	900	958	839	896
500	842	970	948	981	873	721	781	793	923	852	844	821	865	892	883	844
584	816	963	955	966	861	725	825	777	923	808	839	804	913	887	865	887
667	820	963	908	977	846	761	793	798	923	852	839	791	896	958	887	870
751	816	966	926	926	825	757	805	813	910	852	804	796	931	923	913	857
834	794	966	908	952	846	749	801	817	896	830	857	791	913	905	926	896
917	794	937	864	919	813	813	813	798	905	844	870	821	900	940	896	878
1001	802	919	893	897	829	752	801	817	910	834	808	796	900	896	887	910
1085	728	919	889	886	846	752	781	834	883	817	817	751	870	923	883	900
1168	710	893	860	827	817	781	765	752	896	791	844	743	857	918	870	900
1252	725	900	860	835	798	761	733	781	883	786	812	725	865	910	883	900
1336	703	904	835	824	813	740	757	765	892	826	804	756	857	887	834	865
1420	717	846	838	805	798	737	745	785	834	782	782	773	812	844	834	839
1503	725	857	783	805	781	729	737	757	834	778	808	743	782	857	791	847
1587	710	835	772	772	708	729	740	749	847	743	769	685	796	830	786	808
1671	659	798	747	798	729	684	713	689	817	769	746	730	756	799	782	791
1755	677	791	732	736	733	693	705	669	786	782	769	764	760	733	751	799
1839	622	739	725	747	757	652	749	681	812	743	725	677	769	782	778	778
1922	626	754	721	714	713	681	636	664	730	712	725	694	720	778	764	773
Experiment 3 - cAMP levels (RLU) in HEK DeltaGs cells																		Experiment 3 - cAMP levels (AUC) in HEK DeltaGs cells
Time (s)	0 ug GPR101				3.75 ug GPR101				7.5 ug GPR101				15 ug GPR101					0 ug GPR101	3.5 ug GPR101	7.5 ug GPR101	15 ug GPR101
0	813	831	831	926	706	813	766	843	673	650	673	639	749	798	793	777		22101	18101	17336	19970
83	842	919	886	966	828	869	766	821	717	684	724	677	825	813	798	834		19464	20710	17134	19887
166	897	893	930	1014	810	953	817	876	788	746	777	691	822	866	873	846		18425	17804	17919	19242
250	948	941	893	1040	866	946	835	887	746	802	806	735	922	919	878	873		22644	19738	16729	19634
333	955	941	904	1054	866	998	846	909	795	746	821	724	963	943	914	910
417	1029	908	897	1043	828	965	839	973	846	828	802	746	914	898	902	914
500	1010	897	871	1051	862	991	854	935	821	780	862	746	963	919	902	914
584	1040	944	871	1014	839	984	876	950	839	813	835	802	982	934	910	902
667	1021	904	904	1003	821	995	884	913	817	795	828	766	914	894	914	926
751	1036	897	867	1040	857	969	857	931	824	795	832	773	970	926	914	926
834	1018	900	860	1054	817	1002	824	887	813	810	843	788	919	914	861	894
917	996	838	824	1010	810	920	843	854	780	806	821	810	954	910	873	902
1001	1043	857	791	1007	828	957	795	854	758	743	835	746	938	906	854	886
1085	977	842	787	1018	813	942	802	880	766	795	835	773	914	886	837	873
1168	985	831	758	974	788	909	758	854	724	777	754	739	894	882	854	898
1252	963	809	736	963	762	884	754	857	766	735	732	739	849	878	777	822
1336	944	787	776	959	758	854	739	813	754	743	750	732	858	822	849	813
1420	944	783	743	941	758	862	688	839	743	717	766	706	810	846	810	829
1503	970	809	684	963	732	806	659	795	717	702	743	684	825	793	798	846
1587	919	747	703	915	732	813	666	817	702	670	754	691	769	837	773	805
1671	926	754	688	933	677	784	691	762	677	673	724	650	740	793	752	740
1755	922	747	663	889	695	735	659	791	666	677	699	688	769	757	729	773
1839	886	736	655	900	659	773	647	743	632	650	695	680	729	773	733	745
1922	846	728	637	860	684	784	643	750	617	643	688	647	705	757	681	749

## Sheet: DeltaGq 11 cells
Figure 4	GPR101 is constitutively coupled to Gs, Gq/11 and G12/13
Panel A	cAMP measurement in pGlo.HEK293 transiently transfected with increasing concentrations (0, 3.75, 7.5 and 15ug) of pcDNA.FLAG.GPR101 in HEK WT, deltaGs, deltaGq/11, deltaG12/13 and deltaG cells
	3 independent experiments (n=4 replicates/condition)
Experiment 1 - cAMP levels (RLU) in HEK DeltaGq/11 cells																		Experiment 1 - cAMP levels (AUC) in HEK DeltaGq/11 cells
Time (s)	0 ug GPR101				3.75 ug GPR101				7.5 ug GPR101				15 ug GPR101					0 ug GPR101	3.5 ug GPR101	7.5 ug GPR101	15 ug GPR101
0	688	672	628	672	2208	2163	2118	2097	3680	3825	4045	4100	9864	9948	10038	9048		16466	86943	174755	401886
83	644	628	616	688	2472	2394	2340	2382	4265	4540	4685	4705	11358	11070	11574	10302		17528	86189	180138	402927
166	628	660	628	748	2700	2613	2580	2349	4705	4995	5090	5160	12432	12366	12630	11706		17102	86211	188055	416493
250	672	792	688	792	2811	2799	2823	2592	5215	5565	5455	5965	13488	12852	13818	12762		17740	78500	185213	381600
333	688	760	732	804	3273	3120	2997	2811	5965	6060	6205	5965	14166	14364	14430	13092
417	748	704	716	716	3216	3240	3249	2988	6020	6280	6440	6335	15000	14826	15510	14082
500	688	748	748	760	3381	3327	3339	2988	6390	6825	6975	7120	15858	15726	16278	14736
584	732	804	792	836	3537	3438	3414	3054	6975	6845	7595	7360	16518	16386	16452	15132
667	688	776	760	836	3768	3744	3645	3348	7010	7340	7795	7505	16758	17154	17532	15774
751	716	804	732	792	3822	3702	3735	3546	7650	7595	8055	7960	17550	17706	17748	16164
834	748	776	760	776	3897	3930	3876	3447	7705	8035	8015	8330	18054	17772	18450	16806
917	836	792	760	864	4053	3930	3822	3546	7925	8290	8640	8345	18342	18120	19242	17466
1001	704	776	792	776	4029	4194	4062	3513	8310	8330	8915	8550	18846	18870	19440	17904
1085	748	776	792	792	4062	4095	3975	3645	8550	8620	9025	8750	19092	19398	19794	18012
1168	776	880	836	820	4074	4119	4095	3834	8585	8820	9480	8970	19242	19548	20190	18342
1252	760	792	804	820	4206	4317	4272	3723	8970	9080	9645	9315	19968	20010	20538	19242
1336	748	760	760	760	4326	4194	4284	3789	8730	9150	9425	9590	19464	19662	20340	18912
1420	732	820	748	748	4272	4260	4317	3897	8860	9315	9665	9300	20274	20298	20760	19548
1503	704	748	776	804	4359	4152	4437	3987	9080	9225	9535	9630	19878	19836	20496	19596
1587	672	760	716	836	4293	4317	4326	3954	9170	9410	9995	9900	20364	20604	21042	19530
1671	704	776	804	672	4284	4371	4503	4020	9060	9590	9920	9810	19860	20298	21132	19266
1755	732	732	776	716	4503	4338	4503	4053	9590	9775	9955	9900	20058	20406	21288	19440
1839	732	748	716	704	4239	4272	4317	4041	9390	9735	10270	9665	20322	20454	21816	19398
1922	644	760	672	688	4524	4482	4482	3888	9590	9610	10505	10065	20124	20454	21948	19728
Experiment 2 - cAMP levels (RLU) in HEK DeltaGq/11 cells																		Experiment 2 - cAMP levels (AUC) in HEK DeltaGq/11 cells
Time (s)	0 ug GPR101				3.75 ug GPR101				7.5 ug GPR101				15 ug GPR101					0 ug GPR101	3.5 ug GPR101	7.5 ug GPR101	15 ug GPR101
0	672	748	848	804	2432	2564	2868	2592	4260	4920	4128	4302	9048	10080	10368	10062		17488	95958	201207	371859
83	732	716	864	980	2736	2972	3208	2944	4962	5202	4986	4830	10062	11574	11772	11046		17806	101432	220767	422373
166	792	836	924	836	3016	3104	3556	3060	5598	5910	5646	5490	11070	12720	13224	12324		20932	108484	209238	434502
250	732	820	864	804	3176	3352	3720	3264	6174	6894	5976	5754	12408	13638	13794	13398		19902	98248	193647	401061
333	864	776	924	848	3384	3644	3940	3572	6414	7620	6876	6498	12984	14346	15114	13836
417	820	776	936	864	3572	3852	4144	3776	7290	7974	7272	7050	13818	15858	15924	14784
500	836	792	936	892	3704	3808	4204	3676	7512	8082	7752	7248	14496	16626	17220	15396
584	732	836	924	936	3940	4084	4436	3952	7950	8610	8124	7818	15264	17442	17442	15924
667	792	864	892	936	3924	4216	4552	4116	8214	9114	8190	8082	15246	18168	18606	16848
751	776	776	908	848	4100	4376	4612	4260	8544	9600	8586	8190	15816	18144	18738	17112
834	820	792	996	792	4260	4584	4832	4320	9270	9798	9288	8502	16584	18762	18978	18054
917	748	792	936	908	4480	4464	4904	4568	9336	10344	9402	8634	16560	19350	19746	18012
1001	792	776	892	936	4524	4584	4936	4552	9402	10236	9666	9090	17046	19680	20406	18672
1085	704	776	996	908	4596	4936	5008	4700	9534	10542	10500	9270	17598	19926	20694	19068
1168	776	836	952	936	4552	4876	5212	4612	9750	10608	10320	9204	18012	20604	20916	18912
1252	820	776	996	820	4552	4948	5272	4716	10128	10716	10674	9468	17970	20340	21090	19242
1336	792	748	968	864	4568	4948	5316	4832	10062	11556	10872	9708	18564	20868	21132	20256
1420	760	792	848	820	4672	4892	5344	4744	10302	11424	10914	10062	18318	21108	21396	19992
1503	688	732	952	848	4832	5184	5284	4904	10320	11334	11136	10062	19200	21174	22212	20406
1587	716	732	864	952	4920	5024	5536	4936	10500	11664	11178	10302	18894	21174	22230	20586
1671	688	760	848	804	4948	5184	5448	5008	10566	11682	10896	10038	18846	21750	22476	20406
1755	748	660	836	804	4876	5416	5388	5036	10764	11730	11796	10320	19242	21504	22362	20496
1839	716	716	820	776	4892	5140	5460	4936	10830	11814	11292	10650	19596	21594	22608	20802
1922	616	704	864	776	5036	5124	5476	4936	11310	11706	11664	10452	19482	21966	22476	20916
Experiment 3 - cAMP levels (RLU) in HEK DeltaGq/11 cells																		Experiment 3 - cAMP levels (AUC) in HEK DeltaGq/11 cells
Time (s)	0 ug GPR101				3.75 ug GPR101				7.5 ug GPR101				15 ug GPR101					0 ug GPR101	3.5 ug GPR101	7.5 ug GPR101	15 ug GPR101
0	748	804	704	880	2538	2244	2447	2625	4767	4690	5537	5096	10045	11942	11144	10556		20080	100933	232204	423903
83	880	836	672	924	2832	2538	2741	2972	5845	5404	6020	6223	11662	13097	12579	12096		19964	86347	221340	496150
166	820	864	688	968	3063	2730	2884	3189	6454	6146	6839	6587	13041	14301	13993	12761		16054	94039	246169	465248
250	924	892	660	952	3602	2961	3164	3395	6972	6972	7434	7098	13839	15708	15071	14042		21930	96854	229331	426370
333	924	892	792	1024	3728	3035	3343	3458	7581	7070	8330	7504	15043	17423	16786	14455
417	908	908	672	1084	3819	3266	3640	3791	8330	7840	8505	8071	15659	17885	17192	15680
500	952	836	704	1012	3857	3280	3843	3959	8967	8715	9352	8561	16555	19530	18221	16506
584	952	936	732	980	4176	3497	3626	4060	9072	8582	9940	8764	17248	19859	18935	17528
667	1012	848	748	936	4074	3588	4036	4204	9478	9072	10045	9275	18221	20706	19397	17633
751	936	880	732	968	4459	3549	4022	4176	9786	9583	10633	9863	18403	21091	20300	18655
834	980	892	792	996	4253	3906	4127	4204	9842	9842	10941	9709	18858	22526	20734	18963
917	836	908	748	924	4575	4011	4176	4228	10605	10045	11277	10661	19040	23170	21427	19607
1001	908	892	704	996	4715	3997	4204	4715	10815	10528	11403	10710	19684	23016	21581	20013
1085	880	924	760	952	4830	3934	4291	4473	11298	10227	11788	10815	20041	23478	21938	20377
1168	908	864	688	1040	4830	4204	4498	4561	11403	10584	11914	11095	20580	24171	22274	20475
1252	880	864	688	936	4690	4099	4585	4638	11529	11018	12250	11095	20734	24297	22246	20552
1336	776	848	616	892	5009	4281	4652	4662	12040	11018	12481	11837	20986	24346	22988	21140
1420	892	880	704	936	4960	4368	4662	4652	12040	11354	12656	11893	21273	24759	23632	21140
1503	836	880	688	892	5037	4291	4753	4715	12145	11452	12838	11739	21399	25165	23219	20965
1587	792	892	732	924	4998	4267	4816	4739	12250	11585	13097	12019	21245	25578	23758	21735
1671	836	864	616	936	5264	4330	4778	4624	12481	11634	13349	12299	21217	25732	23527	21581
1755	760	792	628	864	5229	4498	4883	4739	12040	11991	12733	12348	21553	25627	24038	22092
1839	748	760	616	936	5075	4435	4715	4946	12558	12145	13041	12250	21784	25732	23576	22064
1922	732	820	644	836	5177	4319	4753	4883	12579	12376	13069	12733	21630	25963	24528	22064

## Sheet: DeltaG12 13 cells
Figure 4	GPR101 is constitutively coupled to Gs, Gq/11 and G12/13
Panel A	cAMP measurement in pGlo.HEK293 transiently transfected with increasing concentrations (0, 3.75, 7.5 and 15ug) of pcDNA.FLAG.GPR101 in HEK WT, deltaGs, deltaGq/11, deltaG12/13 and deltaG cells
	3 independent experiments (n=4 replicates/condition)
Experiment 1 - cAMP levels (RLU) in HEK DeltaG12/13 cells																		Experiment 1 - cAMP levels (AUC) in HEK DeltaG12/13 cells
Time (s)	0 ug GPR101				3.75 ug GPR101				7.5 ug GPR101				15 ug GPR101					0 ug GPR101	3.5 ug GPR101	7.5 ug GPR101	15 ug GPR101
0	660	580	580	740	3779	3968	4113	4019	5058	4945	5990	5364	13396	12686	14078	13632		12370	157817	249820	445661
83	440	660	740	660	4245	4561	4592	4531	5918	5841	7027	6337	14512	13294	15126	14336		13110	165223	245840	413885
166	740	800	660	580	4683	4956	5138	4946	6851	6724	7932	7098	15280	14012	16022	14906		11270	171171	285503	462771
250	520	580	360	740	5084	5479	5536	5313	7482	7414	8780	7856	15926	14666	16748	15852		12670	163036	253700	439143
333	520	580	520	580	5536	5795	6001	5704	8298	8086	9573	8519	16418	15544	16946	16440
417	660	440	520	660	5917	6135	6250	6014	8834	8735	10232	9136	17188	16102	17986	16858
500	580	580	440	660	6200	6490	6706	6354	9510	9366	10858	9624	17722	16248	18236	17554
584	800	800	360	440	6435	6753	6962	6621	10070	9817	11310	10025	18360	16996	18976	17700
667	440	660	360	520	6716	7036	7164	6800	10395	10160	11919	10615	18500	17400	19482	18360
751	520	660	660	520	6844	7097	7522	7103	10742	10552	12166	10858	18990	17604	20054	18910
834	520	580	660	520	7032	7306	7650	7370	11178	11021	12758	11192	19534	18148	19996	18932
917	580	660	580	580	7191	7474	7822	7471	11350	11264	13042	11621	19834	18462	20568	19606
1001	440	440	360	580	7447	7721	7828	7575	11954	11503	13434	11860	20222	18874	20890	19922
1085	580	660	440	520	7525	7852	8159	7630	12095	11846	13759	12247	20598	18998	21462	20362
1168	520	440	440	520	7717	7923	8250	7896	12149	12125	13867	12396	20964	19394	21800	20414
1252	580	580	660	360	7664	8027	8341	7838	12622	12347	14323	12558	20840	19468	21698	20884
1336	580	580	440	580	7775	8115	8456	8081	12644	12514	14440	12753	21008	19878	22226	20912
1420	360	440	360	580	7828	8227	8601	8122	12712	12731	14521	12857	21492	19886	22006	21096
1503	580	580	520	580	7960	8310	8594	8162	12933	12753	14765	13172	21800	20024	22504	21176
1587	440	520	440	360	7933	8287	8756	8152	13186	12820	14783	13199	21720	20172	22864	21352
1671	580	440	360	520	8031	8439	8699	8399	13155	12820	15095	13250	22012	20524	22958	21778
1755	520	520	360	440	8125	8449	8867	8389	13294	13159	15108	13534	22394	20780	22702	21918
1839	360	440	520	580	8047	8547	8844	8365	13240	13104	15248	13556	22386	20656	22848	22122
1922	360	360	440	440	7984	8520	8753	8381	13358	13331	15135	13510	22526	20824	23268	21874
Experiment 2 - cAMP levels (RLU) in HEK DeltaG12/13 cells																		Experiment 2 - cAMP levels (AUC) in HEK DeltaG12/13 cells
Time (s)	0 ug GPR101				3.75 ug GPR101				7.5 ug GPR101				15 ug GPR101					0 ug GPR101	3.5 ug GPR101	7.5 ug GPR101	15 ug GPR101
0	572	880	726	726	3492	3666	3800	3713	6168	6030	7305	6542	16745	15858	17598	17040		14476	145809	304663	557082
83	968	638	572	484	3922	4214	4242	4186	7217	7124	8570	7728	18140	16618	18908	17920		13552	152653	299811	517361
166	638	572	572	880	4327	4579	4747	4570	8355	8201	9674	8657	19100	17515	20028	18633		13233	158146	348181	578471
250	726	726	726	572	4697	5062	5114	4909	9125	9042	10707	9581	19908	18333	20935	19815		12661	150632	309394	548935
333	638	638	638	814	5114	5354	5545	5270	10119	9861	11675	10389	20523	19430	21183	20550
417	814	572	572	572	5466	5669	5775	5556	10773	10653	12479	11142	21485	20128	22483	21073
500	814	726	638	726	5728	5996	6196	5871	11598	11423	13242	11736	22153	20310	22795	21943
584	572	572	484	484	5946	6239	6432	6117	12281	11972	13793	12225	22950	21245	23720	22125
667	638	396	572	484	6205	6501	6619	6282	12677	12390	14535	12945	23125	21750	24353	22950
751	638	726	638	572	6323	6557	6950	6563	13100	12869	14837	13242	23738	22005	25068	23638
834	484	638	396	484	6497	6750	7068	6809	13632	13440	15558	13649	24418	22685	24995	23665
917	814	572	638	572	6644	6905	7227	6903	13842	13737	15905	14172	24793	23078	25710	24508
1001	484	484	638	484	6881	7133	7233	6999	14579	14028	16383	14463	25278	23593	26113	24903
1085	638	484	638	572	6952	7255	7538	7049	14750	14447	16779	14936	25748	23748	26828	25453
1168	638	638	726	484	7130	7320	7622	7296	14816	14787	16911	15117	26205	24243	27250	25518
1252	484	396	572	572	7081	7416	7706	7242	15393	15057	17468	15315	26050	24335	27123	26105
1336	484	638	572	484	7183	7498	7812	7466	15420	15261	17610	15552	26260	24848	27783	26140
1420	484	572	330	396	7233	7601	7947	7504	15503	15525	17709	15680	26865	24858	27508	26370
1503	572	484	484	572	7354	7678	7940	7541	15773	15552	18006	16064	27250	25030	28130	26470
1587	572	484	484	396	7330	7657	8089	7532	16080	15635	18029	16097	27150	25215	28580	26690
1671	638	572	572	484	7420	7797	8037	7760	16043	15635	18408	16158	27515	25655	28698	27223
1755	726	726	484	396	7507	7806	8192	7750	16212	16047	18425	16505	27993	25975	28378	27398
1839	484	572	726	572	7435	7897	8171	7728	16146	15981	18596	16532	27983	25820	28560	27653
1922	484	572	396	484	7376	7872	8087	7744	16290	16257	18458	16476	28158	26030	29085	27343
Experiment 3 - cAMP levels (RLU) in HEK DeltaG12/13 cells																		Experiment 3 - cAMP levels (AUC) in HEK DeltaG12/13 cells
Time (s)	0 ug GPR101				3.75 ug GPR101				7.5 ug GPR101				15 ug GPR101					0 ug GPR101	3.5 ug GPR101	7.5 ug GPR101	15 ug GPR101
0	484	726	814	638	3245	3407	3532	3451	5346	5226	6331	5669	11788	11164	12389	11996		13948	135516	264038	392182
83	638	638	638	638	3645	3917	3943	3891	6254	6174	7427	6698	12771	11699	13311	12616		12551	141878	259831	364220
166	880	880	638	572	4021	4256	4412	4247	7241	7107	8384	7502	13446	12331	14099	13117		13453	146980	301754	407239
250	572	638	814	880	4366	4704	4753	4562	7908	7836	9279	8303	14015	12906	14738	13950		13409	140001	268136	386447
333	814	484	726	726	4753	4976	5153	4898	8770	8546	10118	9004	14448	13679	14912	14467
417	572	638	726	484	5080	5269	5367	5164	9337	9233	10815	9656	15125	14170	15828	14835
500	484	484	638	880	5324	5573	5758	5457	10052	9900	11476	10171	15595	14298	16048	15448
584	726	572	484	572	5526	5799	5978	5686	10643	10375	11954	10595	16157	14956	16699	15576
667	572	572	572	484	5767	6042	6152	5839	10986	10738	12597	11219	16280	15312	17144	16157
751	814	484	484	572	5877	6094	6459	6100	11353	11153	12858	11476	16711	15492	17648	16641
834	484	484	484	396	6039	6273	6569	6329	11814	11648	13484	11829	17190	15970	17596	16660
917	638	726	638	638	6175	6418	6717	6416	11996	11905	13784	12282	17454	16247	18100	17253
1001	572	572	484	572	6395	6630	6722	6505	12635	12158	14199	12535	17795	16609	18383	17531
1085	484	484	638	572	6461	6743	7006	6551	12783	12520	14542	12944	18126	16718	18887	17919
1168	814	484	638	572	6627	6803	7084	6781	12840	12815	14656	13101	18448	17067	19184	17964
1252	572	396	572	330	6581	6893	7162	6731	13341	13049	15139	13273	18339	17132	19094	18378
1336	484	396	726	484	6676	6969	7261	6939	13364	13226	15262	13478	18487	17493	19559	18403
1420	396	484	396	484	6722	7064	7386	6974	13436	13455	15348	13589	18913	17500	19365	18564
1503	638	484	572	638	6835	7136	7379	7009	13670	13478	15605	13922	19184	17621	19804	18635
1587	638	638	484	396	6812	7116	7518	7000	13936	13550	15625	13950	19114	17751	20120	18790
1671	572	484	484	638	6896	7247	7469	7212	13904	13550	15954	14004	19371	18061	20203	19165
1755	572	484	572	638	6977	7255	7614	7203	14050	13907	15968	14304	19707	18286	19978	19288
1839	484	484	396	638	6910	7339	7594	7183	13993	13850	16116	14327	19700	18177	20106	19467
1922	572	396	484	572	6856	7316	7516	7197	14118	14089	15997	14279	19823	18325	20476	19249

## Sheet: DeltaG cells
Figure 4	GPR101 is constitutively coupled to Gs, Gq/11 and G12/13
Panel A	cAMP measurement in pGlo.HEK293 transiently transfected with increasing concentrations (0, 3.75, 7.5 and 15ug) of pcDNA.FLAG.GPR101 in HEK WT, deltaGs, deltaGq/11, deltaG12/13 and deltaG cells
	3 independent experiments (n=4 replicates/condition)
Experiment 1 - cAMP levels (RLU) in HEK DeltaG cells																		Experiment 1 - cAMP levels (AUC) in HEK DeltaG cells
Time (s)	0 ug GPR101				3.75 ug GPR101				7.5 ug GPR101				15 ug GPR101					0 ug GPR101	3.5 ug GPR101	7.5 ug GPR101	15 ug GPR101
0	814	880	726	814	726	726	880	638	968	968	880	814	1122	880	968	814		13662	15620	20229	18689
83	880	726	638	814	1056	572	726	638	1210	880	880	880	814	814	638	814		14410	15664	18227	18469
166	726	880	726	814	814	726	572	880	880	880	814	726	726	880	726	1122		14377	15015	18161	17765
250	572	638	638	726	880	726	726	726	880	880	880	968	814	726	726	484		14861	15576	18634	18062
333	638	572	638	726	814	814	814	726	814	1056	1056	726	880	968	814	880
417	572	814	638	814	638	880	638	814	880	814	726	814	880	880	1056	1056
500	726	726	638	814	726	968	638	638	968	968	814	726	880	968	726	968
584	572	638	638	638	726	572	638	880	968	880	726	1056	814	814	880	638
667	638	726	638	968	814	638	814	572	968	726	814	880	726	726	726	638
751	726	572	814	726	726	726	638	726	1056	880	726	814	726	968	968	726
834	638	814	638	484	638	814	638	726	880	638	814	726	814	968	726	1056
917	572	726	572	638	880	572	484	572	1122	814	726	726	814	726	638	968
1001	638	396	572	484	572	726	572	572	726	1056	726	880	1056	880	726	880
1085	572	638	880	484	638	814	638	726	814	638	726	968	814	638	726	726
1168	484	484	484	396	572	572	638	638	880	638	814	726	880	880	726	638
1252	572	572	638	572	484	638	726	726	726	726	638	572	726	814	726	814
1336	484	572	572	638	484	638	638	638	638	814	880	814	638	572	880	638
1420	572	572	572	726	968	484	726	572	814	638	726	968	814	726	726	638
1503	572	484	572	572	484	638	572	638	880	638	968	968	880	572	814	638
1587	572	572	572	572	484	484	572	638	814	814	726	880	726	814	814	726
1671	572	484	396	726	572	572	638	484	726	638	726	726	968	814	572	726
1755	396	396	726	396	396	726	638	726	814	638	726	638	814	880	814	880
1839	396	726	572	484	572	638	572	638	880	726	726	726	638	638	814	638
1922	330	484	484	484	638	726	638	726	814	726	726	638	572	726	638	726
Experiment 2 - cAMP levels (RLU) in HEK DeltaG cells																		Experiment 2 - cAMP levels (AUC) in HEK DeltaG cells
Time (s)	0 ug GPR101				3.75 ug GPR101				7.5 ug GPR101				15 ug GPR101					0 ug GPR101	3.5 ug GPR101	7.5 ug GPR101	15 ug GPR101
0	814	814	638	572	814	814	814	814	968	1056	968	880	880	880	726	880		15004	15664	19602	18183
83	1056	968	572	726	880	726	726	880	1056	1122	968	814	880	968	968	1056		14861	14443	22143	19217
166	880	814	638	572	726	638	726	814	1056	1210	880	1056	572	880	1122	1122		14707	15686	19019	17908
250	726	726	726	638	638	814	726	726	814	1122	968	1056	638	968	814	1056		14223	14465	18557	22638
333	638	638	638	880	726	814	968	396	638	968	814	814	814	880	726	968
417	880	638	638	968	638	726	638	638	968	880	814	814	814	880	880	880
500	968	726	572	638	814	726	814	638	814	880	814	814	814	968	1056	726
584	638	814	572	572	726	572	726	638	1210	1056	726	638	1122	968	814	880
667	638	726	484	638	572	726	726	726	726	968	968	880	880	726	638	1056
751	638	396	880	638	726	638	880	572	1122	1210	814	880	814	726	880	814
834	484	572	726	572	638	572	880	572	880	968	880	1056	880	968	638	1210
917	572	726	572	638	638	638	638	814	814	968	726	638	726	968	880	968
1001	572	572	638	572	726	572	638	484	968	968	968	814	880	726	638	1122
1085	726	484	814	484	726	726	572	572	814	814	814	880	638	880	726	968
1168	572	572	638	572	638	726	572	638	814	814	726	572	814	726	638	814
1252	572	638	572	572	638	484	726	638	814	968	726	572	638	638	726	814
1336	572	638	726	638	638	484	484	638	814	814	814	726	638	726	726	880
1420	572	726	572	572	726	638	484	484	726	814	880	726	1056	814	572	1056
1503	726	572	726	572	726	638	572	638	638	880	726	1056	814	880	968	1056
1587	396	726	572	484	572	484	638	572	814	968	726	638	726	814	726	1056
1671	396	572	572	572	638	484	638	638	638	1122	968	726	638	814	638	1122
1755	396	484	572	484	572	484	572	572	726	880	814	814	814	814	726	968
1839	572	484	726	572	572	484	572	484	814	814	638	814	726	726	638	1122
1922	814	484	484	726	726	484	726	572	880	814	726	638	814	638	814	968
Experiment 3 - cAMP levels (RLU) in HEK DeltaG cells																		Experiment 3 - cAMP levels (AUC) in HEK DeltaG cells
Time (s)	0 ug GPR101				3.75 ug GPR101				7.5 ug GPR101				15 ug GPR101					0 ug GPR101	3.5 ug GPR101	7.5 ug GPR101	15 ug GPR101
0	880	814	814	814	814	1056	726	880	726	968	880	880	1056	814	968	814		14674	16775	18392	19415
83	814	638	726	572	726	880	572	968	880	1056	880	968	1056	726	814	814		14245	15620	19448	17842
166	726	726	572	880	726	726	638	726	814	968	726	968	968	726	968	726		14047	15675	18887	18007
250	726	880	814	638	814	880	726	814	880	880	814	814	968	814	968	880		14905	15070	18425	17512
333	726	572	638	814	968	814	726	638	880	880	726	726	726	968	1056	726
417	638	726	638	638	814	484	968	726	726	880	1056	814	814	814	726	880
500	814	638	726	638	1298	968	638	726	726	880	814	726	968	968	726	880
584	726	638	572	726	814	814	638	726	880	814	880	814	880	1056	968	968
667	638	484	572	726	880	638	726	638	814	968	814	572	968	726	814	880
751	638	572	814	638	638	572	726	814	1122	638	726	814	880	638	726	814
834	572	572	638	814	814	572	638	484	726	968	1056	726	968	638	638	726
917	638	814	638	572	572	726	880	572	814	968	726	968	814	638	726	726
1001	638	572	572	814	572	484	484	572	880	638	726	726	880	1056	814	726
1085	638	638	396	726	638	726	638	638	638	814	814	638	880	638	726	638
1168	572	572	484	484	814	726	572	484	726	814	814	1056	726	572	814	638
1252	484	396	572	484	880	572	880	726	814	1056	726	814	880	880	726	814
1336	638	572	484	572	638	726	484	572	968	726	880	880	726	726	880	814
1420	572	484	814	726	572	484	484	572	880	814	814	726	814	814	726	572
1503	484	572	484	484	484	572	1056	572	726	814	726	880	814	814	726	572
1587	484	638	572	572	572	814	572	638	814	638	814	572	638	726	726	638
1671	484	638	572	638	726	726	572	572	638	638	726	814	1056	726	726	814
1755	726	572	484	484	638	572	638	484	726	814	814	880	572	726	396	814
1839	572	638	572	572	484	330	814	726	638	814	968	726	572	726	726	638
1922	572	572	572	572	572	572	484	484	638	968	814	726	638	638	814	814

## Sheet: Mean cAMP - All cells
Figure 4	GPR101 is constitutively coupled to Gs, Gq/11 and G12/13
Panel A	cAMP measurement in pGlo.HEK293 transiently transfected with increasing concentrations (0, 3.75, 7.5 and 15ug) of pcDNA.FLAG.GPR101 in HEK WT, deltaGs, deltaGq/11, deltaG12/13 and deltaG cells
	3 independent experiments (n=4 replicates/condition)
cAMP levels - AUC - Mean all experiments
	0µg GPR101												Mean (0µg GPR101)	Standard deviation (SD)	SEM
WT	20465	21563	21402	20765	18582	19943	18328	18820	18387	22110	21032	19387	20065.3	1343.52	387.84
DeltaGs	14836	15695	13943	15302	17488	20538	19876	20160	22101	19464	18425	22644	18372.7	2907.56	839.342
DeltaGq/11	16466	17528	17102	17740	17488	17806	20932	19902	20080	19964	16054	21930	18582.7	1890.3	545.682
DeltaG12/13	12370	13110	11270	12670	14476	13552	13233	12661	13948	12551	13453	13409	13058.6	830.931	239.869
DeltaGtot	13662	14410	14377	14861	15004	14861	14707	14223	14674	14245	14047	14905	14498	407.23	117.557
																		cAMP levels - AUC - Mean all experiments
	3.75 µg GPR101												Mean (3.75µg GPR101)	Standard deviation (SD)	SEM			GPR101 plasmid (ug/well)	Mean (WT)	SEM(WT)	Mean (DeltaGs)	SEM (DeltaGs)	Mean (DeltaGq/11)	SD (DeltaGq/11)	Mean (DeltaG12/13)	SD (DeltaG12/13)	Mean (DeltaG)	SD (DeltaG)
WT	122369	124221	127701	113604	119234	122796	131840	122815	122517	117697	123905	130481	123265	5125.46	1479.59			0	20065.3	1343.52	18372.7	2907.56	18582.7	1890.3	13058.6	830.931	14498	407.23
DeltaGs	15803	14959	14248	14536	18235	16673	17351	17570	18101	20710	17804	19738	17144	2004.41	578.622			3.75	123265	5125.46	17144	2004.41	93344.8	8571.95	152405	10945.3	15439.4	628.401
DeltaGq/11	86943	86189	86211	78500	95958	101432	108484	98248	100933	86347	94039	96854	93344.8	8571.95	2474.51			7.5	215886	10018.9	17011.1	1536.4	206839	23109.9	282556	30910.8	19143.7	1130.14
DeltaG12/13	157817	165223	171171	163036	145809	152653	158146	150632	135516	141878	146980	140001	152405	10945.3	3159.63			15	447047	27628.2	19035.6	969.649	420364	34243.9	459450	73483.5	18642.2	1385.1
DeltaGtot	15620	15664	15015	15576	15664	14443	15686	14465	16775	15620	15675	15070	15439.4	628.401	181.404
	7.5μg GPR101												Mean (7.5µg GPR101)	Standard deviation (SD)	SEM
WT	222831	206943	231386	219572	206454	211525	233607	223181	211423	212497	204181	207028	215886	10018.9	2892.2
DeltaGs	15700	14765	15108	15349	19798	18208	18524	17563	17336	17134	17919	16729	17011.1	1536.4	443.52
DeltaGq/11	174755	180138	188055	185213	201207	220767	209238	193647	232204	221340	246169	229331	206839	23109.9	6671.25
DeltaG12/13	249820	245840	285503	253700	304663	299811	348181	309394	264038	259831	301754	268136	282556	30910.8	8923.19
DeltaGtot	20229	18227	18161	18634	19602	22143	19019	18557	18392	19448	18887	18425	19143.7	1130.14	326.243
	15μg GPR101												Mean (15µg GPR101)	Standard deviation (SD)	SEM
WT	473316	475808	457612	427169	399079	435986	484337	464084	439983	407791	467914	431489	447047	27628.2	7975.58
DeltaGs	17805	18836	16732	18360	19353	19874	19327	19407	19970	19887	19242	19634	19035.6	969.649	279.913
DeltaGq/11	401886	402927	416493	381600	371859	422373	434502	401061	423903	496150	465248	426370	420364	34243.9	9885.35
DeltaG12/13	445661	413885	462771	439143	557082	517361	578471	548935	392182	364220	407239	386447	459450	73483.5	21212.9
DeltaGtot	18689	18469	17765	18062	18183	19217	17908	22638	19415	17842	18007	17512	18642.2	1385.1	399.843
