# Supplementary material for: GPR101 drives growth hormone hypersecretion and gigantism in mice via constitutive activation of Gs and Gq/11
Source: Nat Commun. 2020 Sep 21;11:4752. doi: 10.1038/s41467-020-18500-x (PMC7506554; doi:10.1038/s41467-020-18500-x)
Supplement: Supplementary file 4 — Source Data [file 41467_2020_18500_MOESM4_ESM.zip › Source Data/Source data - Supplementary Figure 2 - Panel B.xlsx]

## Sheet: Bone size (cm)
Supplementary Figure 2: Impact on Gh, metabolism and bones
Panel B	Determination of bone size (ulna lenght, humerus lenght, skull lenght and skull width) in WT (+/+) and GhrhrGpr101 (+/T) mice
	Males - Age: 27-week old
	n=3-12 mice/group
	Genotype	Sexe	Age (week)	Mouse - n1	Mouse - n2	Mouse - n3	Mouse - n4	Mouse - n5	Mouse - n6	Mouse - n7	Mouse - n8	Mouse - n9	Mouse - n10	Mouse - n11	Mouse - n12	Mean	Standard deviation (SD)	SEM
Ulna lenght (cm)	+/+	Male	27	1.111	1.032	1.012	0.917	0.974	1.042	1.024	1.035	0.974	1.109	0.925	1.011	1.01383	0.0607721	0.0175434
Humerus lenght (cm)	+/+	Male	27	1.256	1.351	1.065	1.154	1.199	1.309	1.247	1.361	1.035	1.124	1.202	1.218	1.21008	0.103747	0.0299493
Skull lenght (cm)	+/+	Male	27	2.461	2.422	2.262										2.38167	0.105453	0.0608833
Skull width (cm)	+/+	Male	27	1.151	1.154	1.21										1.17167	0.0332315	0.0191862
Ulna lenght (cm)	+/T	Male	27	0.953	1.139	0.782	1.058	1.039	1.023	0.798	1.148	1.039	0.964	1.067	0.993	1.00025	0.114626	0.0330897
Humerus lenght (cm)	+/T	Male	27	0.756	1.242	1.103	1.472	1.013	1.145	0.854	1.331	1.2	1.281	1.118	1.256	1.14758	0.20014	0.0577754
Skull lenght (cm)	+/T	Male	27	2.468	2.421	2.461										2.45	0.0253574	0.0146401
Skull width (cm)	+/T	Male	27	1.171	1.151	1.271										1.19767	0.064291	0.0371184
