# Supplementary material for: GPR101 drives growth hormone hypersecretion and gigantism in mice via constitutive activation of Gs and Gq/11
Source: Nat Commun. 2020 Sep 21;11:4752. doi: 10.1038/s41467-020-18500-x (PMC7506554; doi:10.1038/s41467-020-18500-x)
Supplement: Supplementary file 4 — Source Data [file 41467_2020_18500_MOESM4_ESM.zip › Source Data/Source data - Supplementary Figure 4 - Panel D.xlsx]

## Sheet: Feuil1
	Mouse SST elisa kit
Supplementary Figure 4: expression of hormones and receptors in the pituitary and hypothalamus of transgenic mice
Panel D	Determination of plasma levels of SST in WT (+/+) and GhrhrGpr101 (+/T) mice
	Males - Age: 27 week old
	n=10 mice/group
	Samples were diluted at 1/5
	Samples were tested in duplicates
Plate design
	1	2	3	4	5	6	7	8	9	10	11	12
A	300 pg/ml SST	300 pg/ml SST	Sample 1 - (+/+)	Sample 1 - (+/+)	Sample 9 - (+/+)	Sample 9 - (+/+)	Sample 7 - (+/T)	Sample 7 - (+/T)
B	150 pg/ml SST	150 pg/ml SST	Sample 2 - (+/+)	Sample 2 - (+/+)	Sample 10 - (+/+)	Sample 10 - (+/+)	Sample 8 - (+/T)	Sample 8 - (+/T)
C	75 pg/ml SST	75 pg/ml SST	Sample 3 - (+/+)	Sample 3 - (+/+)	Sample 1 - (+/T)	Sample 1 - (+/T)	Sample 9 - (+/T)	Sample 9 - (+/T)
D	37,5 pg/ml SST	37,5 pg/ml SST	Sample 4 - (+/+)	Sample 4 - (+/+)	Sample 2 - (+/T)	Sample 2 - (+/T)	Sample 10 - (+/T)	Sample 10 - (+/T)
E	18,75 pg/ml SST	18,75 pg/ml SST	Sample 5 - (+/+)	Sample 5 - (+/+)	Sample 3 - (+/T)	Sample 3 - (+/T)
F	9,4 pg/ml SST	9,4 pg/ml SST	Sample 6 - (+/+)	Sample 6 - (+/+)	Sample 4 - (+/T)	Sample 4 - (+/T)
G	4,7 pg/ml SST	4,7 pg/ml SST	Sample 7 - (+/+)	Sample 7 - (+/+)	Sample 5 - (+/T)	Sample 5 - (+/T)
H	0 pg/ml SST	0 pg/ml SST	Sample 8 - (+/+)	Sample 8 - (+/+)	Sample 6 - (+/T)	Sample 6 - (+/T)
Absorbance @ 450 (0.1s) (A)
	1.743	1.749	0.522	0.528	0.602	0.61	0.379	0.381
	1.036	1.021	0.469	0.473	0.397	0.404	0.444	0.435
	0.651	0.644	0.516	0.521	0.445	0.456	0.526	0.534
	0.346	0.333	0.498	0.488	0.524	0.533	0.5554	0.541
	0.248	0.239	0.606	0.608	0.555	0.542
	0.15	0.149	0.549	0.541	0.546	0.543
	0.077	0.074	0.519	0.51	0.602	0.612
	0.05	0.049	0.495	0.489	0.492	0.484
Calculation:
Relative OD 450 nm
The standard curve can be plotted as the relative OD450 of each standard solution (Y) vs therespective concentration of the standard solution (X)
Four parameter logistic curve
						a	-0.03719
						b	0.7579
						c	135300
						d	179.6
						MSE	0.0003784
						R²	0.9988
						SS	0.005297
						SYX	0.02302
Line	Number of mouse	Genotype	Concentration SST (pg/ml)	Concentration SST (ng/ml)
1	1	+/+	298.4	0.2984
1	2	+/+	257.6	0.2576
1	3	+/+	293.4	0.2934
1	4	+/+	274	0.274
1	5	+/+	363.2	0.3632
1	6	+/+	313.9	0.3139
1	7	+/+	290.4	0.2904
1	8	+/+	273.3	0.2733
1	9	+/+	362.4	0.3624
1	10	+/+	206.6	0.2066
1	1	+/T	242.5	0.2425
1	2	+/T	301.1	0.3011
1	3	+/T	316.7	0.3167
1	4	+/T	313.5	0.3135
1	5	+/T	363.2	0.3632
1	6	+/T	270.3	0.2703
1	7	+/T	192.3	0.1923
1	8	+/T	234.4	0.2344
1	9	+/T	302.3	0.3023
1	10	+/T	316.3	0.3163
	Mean Concentration SST (ng/ml)	SD	SEM
+/+	0.29332	0.0467659	0.0147887
+/T	0.28526	0.0501618	0.0158626
