# Supplementary material for: GPR101 drives growth hormone hypersecretion and gigantism in mice via constitutive activation of Gs and Gq/11
Source: Nat Commun. 2020 Sep 21;11:4752. doi: 10.1038/s41467-020-18500-x (PMC7506554; doi:10.1038/s41467-020-18500-x)
Supplement: Supplementary file 4 — Source Data [file 41467_2020_18500_MOESM4_ESM.zip › Source Data/Source data - Figure 3 - Panel F.xlsx]

## Sheet: Gh mRNA
Figure 3	Gpr101 does not lead to hyperplasia or tumorigenesis but potentiates Gh release
Panel F	Gh mRNA expression (RT-PCR) in pituitaries of WT (+/+) and GhrhrGpr101 (+/T) mice
	Males - Age: 27-week old
	n=5 mice/group
Mouse number	C1T Gapdh	C2T Gapdh	C3T Gapdh	C1T Gh	C2T Gh	C3T Gh
1 - (+/T)	19.2	18.9	18.9	25.01	25.06	25.23
2 - (+/T)	19.31	19.42	19.64	25.05	24.87	25.1
3 - (+/T)	19.22	19.34	19.11	25.23	25.25	25.25
4 - (+/T)	18.97	19.04	19.1	24.97	25	24.8
5 - (+/T)	19.14	19.32	19.26	25.02	25.13	25.26
1 - (+/+)	19.8	20.2	19.9	28.31	28.04	28.12
2 - (+/+)	19.33	19.47	19.51	28.65	28.61	28.42
3 - (+/+)	19.05	18.99	19.13	28.23	28	28.15
4 - (+/+)	19.23	19.3	19	28.03	27.98	28.02
5 - (+/+)	19.87	19.65	19.51	28.84	28.67	28.52
Mean					delta CT Gh (Gh -Gapdh)
Sample	CT Gapdh	CT Gh			+/+	+/T
6237 +/T	19	25.1			8.19	6.1
6240 +/T	19.4567	25.0067			9.12333	5.55
6227 +/T	19.2233	25.2433			9.07	6.02
6224 +/T	19.0367	24.9233			8.83333	5.88667
6229 +/T	19.24	25.1367			9	5.89667
6238 +/+	19.9667	28.1567		Mean	8.84333	5.89067
6232 +/+	19.4367	28.56
6234 +/+	19.0567	28.1267
6230 +/+	19.1767	28.01			delta delta CT			Pour metter SEM pour le Ctrl
6223 +/+	19.6767	28.6767			+/+	+/T	2-ddCT (+/T)	2-dCT (+/+)
						-2.74333	6.69616	0.00342424	1.52549
						-3.29333	9.80375	0.00179309	0.79882
						-2.82333	7.07796	0.00186062	0.828903
						-2.95667	7.76328	0.00219231	0.97667
						-2.94667	7.70966	0.00195312	0.870114
				Mean			7.81016	0.00224468	1
				SEM			0.536834		0.134779
					Mean	SEM
				+/+	1	0.134779
				+/T	7.81016	0.536834
