# Supplementary material for: GPR101 drives growth hormone hypersecretion and gigantism in mice via constitutive activation of Gs and Gq/11
Source: Nat Commun. 2020 Sep 21;11:4752. doi: 10.1038/s41467-020-18500-x (PMC7506554; doi:10.1038/s41467-020-18500-x)
Supplement: Supplementary file 4 — Source Data [file 41467_2020_18500_MOESM4_ESM.zip › Source Data/Source data - Supplementary Figure 5 - Panel E.xlsx]

## Sheet: Feuil1
Supplementary Figure 5
Panel E	Shedding assay - Determination of the Alkaline Phosphatase (AP) activity (%) in HEK WT, deltaGs, deltaGq/11, deltaG12/13 or deltaGtot
	These cells were transfected with increasing concentrations (0, 10, 25 and 50ng) of MOCK
	3 independent experiments (n=4 replicates per condition)
		HEK WT				HEK Delta Gq/11				HEK Delta G12/13				HEK Delta Gs				HEK Delta Gtot
	MOCK plasmid (ng)	0	10	25	50	0	10	25	50	0	10	25	50	0	10	25	50	0	10	25	50
	AP activity (%)	5.935	6.131	7.451	7.825	6.263	9.108	11.773	3.395	1.032	8.441	6.385	10.521	6.32	3.588	4.592	6.271	0.96	2.749	2.805	2.43
		2.829	7.251	6.443	7.908	6.282	9.216	7.996	4.278	1.347	7.612	3.552	1.796	3.402	3.092	4.907	8.269	2.778	3.001	3.471	5.3
		4.225	6.034	6.659	4.666	7.305	3.309	2.812	4.334	1.095	9.909	8.759	9.491	5.545	4.536	3.944	4.397	4.507	3.415	3.732	5.492
		1.573	6.575	6.786	6.631	6.564	5.778	2.595	4.093	8.464	8.578	8.62	6.345	3.799	6.954	5.65	6.408	1.447	4.842	3.758	5.066
		4.639	1.424	4.999	6.453	4.214	1.912	3.544	5.044	3.154	6.059	5.118	2.765	3.337	6.201	2.98	2.425	4.193	5.77	3.509	5.98
		7.063	2.991	5.113	7.093	3.342	5.338	3.947	5.209	4.576	1.627	1.91	5.731	3.404	4.526	5.91	6.675	3.615	3.84	7.149	3.451
		2.185	5.676	7.531	6.998	3.277	8.165	3.972	5.663	8.333	1.393	8.904	7.296	5.591	4.673	4.476	9.374	3.434	3.042	5.732	2.494
		5.584	2.387	4.289	6.387	4.891	6.472	4.769	4.153	8.184	6.891	6.433	0.703	8.038	10.375	11.531	9.408	3.103	3.764	3.983	2.544
		2.63	7.195	6.518	7.29	3.922	1.925	3.632	2.014	5.56	2.575	4.704	0.321	4.215	5.931	2.307	8.548	4.975	5.401	4.763	3.726
		2.546	6.103	7.563	7.126	5.315	3.276	1.67	2.856	1.554	4.231	5.613	5.944	4.062	10.065	5.295	5.078	4.573	5.301	3.9	4.689
		5.58	6.271	6.493	12.204	7.748	3.79	3.437	4.807	8.824	8.444	11.814	9.054	6.255	3.065	6.698	9.236	3.577	6.473	4.499	3.438
		4.729	6.83	6.367	6.079	8.721	3.079	2.136	7.19	8.89	1.051	9.236	9.149	6.097	6.726	5.185	3.759	4.515	4.525	5.316	3.59
	Mean AP activity (%)	4.1265	5.40567	6.351	7.22167	5.65367	5.114	4.35692	4.41967	5.08442	5.56758	6.754	5.75967	5.00542	5.811	5.28958	6.654	3.47308	4.34358	4.38475	4.01667
	Standard deviation (SD)	1.74452	1.9778	1.04554	1.78918	1.78061	2.65219	2.83489	1.34404	3.34433	3.22927	2.79652	3.58658	1.51361	2.44362	2.31203	2.37211	1.25088	1.22015	1.19819	1.24891
	SEM	0.503599	0.570942	0.30182	0.51649	0.514019	0.765622	0.818364	0.387992	0.965425	0.932211	0.807285	1.03536	0.436941	0.705411	0.667425	0.68477	0.361097	0.352226	0.345888	0.360529
