# Supplementary material for: GPR101 drives growth hormone hypersecretion and gigantism in mice via constitutive activation of Gs and Gq/11
Source: Nat Commun. 2020 Sep 21;11:4752. doi: 10.1038/s41467-020-18500-x (PMC7506554; doi:10.1038/s41467-020-18500-x)
Supplement: Supplementary file 4 — Source Data [file 41467_2020_18500_MOESM4_ESM.zip › Source Data/Source data - Figure 1 - Panel M.xlsx]

## Sheet: Femur lenght_Line 1
	Figure 1	Quantification of femur lenght (cm) of WT (+/+) and GhrhrGpr101 (+/T) mice
	Panel M	Right and left femurs
		Males and females - 27-week old
		n=6 mice/group
	Line	Mouse number	Sexe	Genotype	Age (week)	Femur 1 lenght (cm)	Femur 2 lenght (cm)	Mean right and left femurs (cm
	1	1	M	+/+	27	1	1.2	1.1
	1	2	M	+/+	27	0.8	1	0.9
	1	3	M	+/+	27	0.5	0.8	0.65
	1	4	M	+/+	27	1	1.1	1.05
	1	5	M	+/+	27	0.9	1.1	1
	1	6	M	+/+	27	0.8	0.9	0.85
	1	1	M	+/T	27	1.3	1.5	1.4
	1	2	M	+/T	27	1.4	1.3	1.35
	1	3	M	+/T	27	1.5	1.5	1.5
	1	4	M	+/T	27	1.1	1.4	1.25
	1	5	M	+/T	27	1.1	1.3	1.2
	1	6	M	+/T	27	1.2	1.5	1.35
	1	1	F	+/+	27	0.6	0.9	0.75
	1	2	F	+/+	27	0.7	1	0.85
	1	3	F	+/+	27	0.5	0.9	0.7
	1	4	F	+/+	27	0.6	0.8	0.7
	1	5	F	+/+	27	0.8	1	0.9
	1	6	F	+/+	27	0.5	0.9	0.7
	1	1	F	+/T	27	1.1	1.3	1.2
	1	2	F	+/T	27	1.6	1.5	1.55
	1	3	F	+/T	27	1	1.1	1.05
	1	4	F	+/T	27	1.2	1.4	1.3
	1	5	F	+/T	27	0.9	1.1	1
	1	6	F	+/T	27	1	1.3	1.15
			Mean femur lenght (cm)	Standard deviation (SD)	SEM
		Male (+/+)	0.925	0.163554	0.0667708
		Male (+/T)	1.34167	0.106849	0.0436208
		Female (+/+)	0.766667	0.0875595	0.035746
		Female (+/T)	1.20833	0.198536	0.0810521
