# Supplementary material for: GPR101 drives growth hormone hypersecretion and gigantism in mice via constitutive activation of Gs and Gq/11
Source: Nat Commun. 2020 Sep 21;11:4752. doi: 10.1038/s41467-020-18500-x (PMC7506554; doi:10.1038/s41467-020-18500-x)
Supplement: Supplementary file 4 — Source Data [file 41467_2020_18500_MOESM4_ESM.zip › Source Data/Source data - Figure 6 - Panel A.xlsx]

## Sheet: XTT
Figure 6	GPR101 has no impact on GH3 cell proliferation
Panel A	Proliferation was measured with XTT cell proliferation kit on GH3 cells transiently transfected with increasing amounts (0, 25, 50 and 100ng) of pcDNA3.1FLAG-GPR101 plasmid
	n=6 independent experiments (transfections) per condition
		XTT, OD (450nm) -n1	XTT, OD (450nm) -n2	XTT, OD (450nm) -n3	XTT, OD (450nm) -n4	XTT, OD (450nm) -n5	XTT, OD (450nm) -n6	Mean XTT, OD (450nm)	Standard deviation (SD)	SEM
	0 ng GPR101	0.434	0.634	0.524	0.592	0.41	0.322	0.486	0.118288	0.0482908
	25 ng GPR101	0.506	0.497	0.468	0.486	0.609	0.519	0.514167	0.0496041	0.0202508
	50 ng GPR101	0.48	0.616	0.631	0.417	0.49	0.529	0.527167	0.0829685	0.0338717
	100 ng GPR101	0.54	0.631	0.416	0.456	0.491	0.526	0.51	0.0747128	0.0305014
