# Supplementary material for: GPR101 drives growth hormone hypersecretion and gigantism in mice via constitutive activation of Gs and Gq/11
Source: Nat Commun. 2020 Sep 21;11:4752. doi: 10.1038/s41467-020-18500-x (PMC7506554; doi:10.1038/s41467-020-18500-x)
Supplement: Supplementary file 4 — Source Data [file 41467_2020_18500_MOESM4_ESM.zip › Source Data/Source data - Supplementary Figure 3 - Panel D.xlsx]

## Sheet: Elisa plasma Gh
Supplementary Figure 3: Phenotypic analysis of another transgenic line
Panel D	ELISA mouse plasma Gh in WT (+/+) and GhrhrGpr101 (+/T) mice - Trangenic line 2
	Males and Females - Age: 26-week old
	No dilution is required for plasma
	Samples are tested in duplicates (n=6mice/group)
	Plate 1 design
		1	2	3	4	5	6	7	8	9	10	11	12
	A	40 ng/ml standard GH	40 ng/ml standard GH	Male 26w (+/+) Line 2- n1	Male 26w (+/+) Line 2- n1	Male 26w (+/T) Line 2- n1	Male 26w (+/T) Line 2- n1	Female 26w (+/+) Line 2- n1	Female 26w (+/+) Line 2- n1	Female 26w (+/T) Line 2- n1	Female 26w (+/T) Line 2- n1
	B	16,7 ng/ml standard GH	16,7 ng/ml standard GH	Male 26w (+/+) Line 2- n2	Male 26w (+/+) Line 2- n2	Male 26w (+/T) Line 2- n2	Male 26w (+/T) Line 2- n2	Female 26w (+/+) Line 2- n2	Female 26w (+/+) Line 2- n2	Female 26w (+/T) Line 2- n2	Female 26w (+/T) Line 2- n2
	C	5,6 ng/ml standard GH	5,6 ng/ml standard GH	Male 26w (+/+) Line 2- n3	Male 26w (+/+) Line 2- n3	Male 26w (+/T) Line 2- n3	Male 26w (+/T) Line 2- n3	Female 26w (+/+) Line 2- n3	Female 26w (+/+) Line 2- n3	Female 26w (+/T) Line 2- n3	Female 26w (+/T) Line 2- n3
	D	1,9 ng/ml standard GH	1,9 ng/ml standard GH	Male 26w (+/+) Line 2- n4	Male 26w (+/+) Line 2- n4	Male 26w (+/T) Line 2- n4	Male 26w (+/T) Line 2- n4	Female 26w (+/+) Line 2- n4	Female 26w (+/+) Line 2- n4	Female 26w (+/T) Line 2- n4	Female 26w (+/T) Line 2- n4
	E	0,62 ng/ml standard GH	0,62 ng/ml standard GH	Male 26w (+/+) Line 2- n5	Male 26w (+/+) Line 2- n5	Male 26w (+/T) Line 2- n5	Male 26w (+/T) Line 2- n5	Female 26w (+/+) Line 2- n5	Female 26w (+/+) Line 2- n5	Female 26w (+/T) Line 2- n5	Female 26w (+/T) Line 2- n5
	F	0,21 ng/ml standard GH	0,21 ng/ml standard GH	Male 26w (+/+) Line 2- n6	Male 26w (+/+) Line 2- n6	Male 26w (+/T) Line 2- n6	Male 26w (+/T) Line 2- n6	Female 26w (+/+) Line 2- n6	Female 26w (+/+) Line 2- n6	Female 26w (+/T) Line 2- n6	Female 26w (+/T) Line 2- n6
	G	0,07 ng/ml standard GH	0,07 ng/ml standard GH
	H	0ng/ml standard GH	0ng/ml standard GH
	Plate 1- Optical density @450 nm
		1	2	3	4	5	6	7	8	9	10	11	12
	A	2.503	2.504	0.932	0.933	1.152	1.153	0.812	0.823	1.003	1.012
	B	0.962	0.972	0.879	0.868	1.202	1.213	0.901	0.897	0.967	0.974
	C	0.597	0.603	0.924	0.925	1.001	1.008	0.754	0.765	1.154	1.156
	D	0.426	0.431	0.798	0.787	0.897	0.902	0.674	0.663	0.875	0.877
	E	0.337	0.331	0.682	0.677	1.166	1.168	0.805	0.798	1.225	1.231
	F	0.275	0.277	0.836	0.844	1.253	1.249	0.775	0.781	1.162	1.166
	G	0.176	0.183
	H	0.154	0.158
	Plate 1- Four logarithmic logistic curve (My assays software)
								a	0.1411
								b	1.225
								c	10840
								d	2095
								MSE	0.005663
								R²	0.99
								SS	0.07929
								SYX	0.08904
	Line	Mouse	Sexe	Genotype	Age	Concentration Gh (ng/ml)	Concentration Gh (ng/ml)	Mean
	2	1	M	+/+	26w	14.55	14.57	14.56
	2	2	M	+/+	26w	13.55	13.34	13.445
	2	3	M	+/+	26w	14.4	14.42	14.41
	2	4	M	+/+	26w	11.99	11.78	11.885
	2	5	M	+/+	26w	9.672	9.569	9.6205
	2	6	M	+/+	26w	12.73	12.88	12.805
	2	1	M	+/T	26w	18.56	18.57	18.565
	2	2	M	+/T	26w	19.44	19.63	19.535
	2	3	M	+/T	26w	15.83	15.96	15.895
	2	4	M	+/T	26w	13.9	13.99	13.945
	2	5	M	+/T	26w	18.8	18.84	18.82
	2	6	M	+/T	26w	20.33	20.26	20.295
	Line	Mouse	Sexe	Genotype	Age	Concentration Gh (ng/ml)	Concentration Gh (ng/ml)	Mean
	2	1	F	+/+	26w	12.27	12.48	12.375
	2	2	F	+/+	26w	13.97	13.9	13.935
	2	3	F	+/+	26w	11.13	11.34	11.235
	2	4	F	+/+	26w	9.507	9.28	9.3935
	2	5	F	+/+	26w	12.13	11.99	12.06
	2	6	F	+/+	26w	11.54	11.66	11.6
	2	1	F	+/T	26w	15.87	16.04	15.955
	2	2	F	+/T	26w	15.21	15.34	15.275
	2	3	F	+/T	26w	18.59	18.63	18.61
	2	4	F	+/T	26w	13.48	13.52	13.5
	2	5	F	+/T	26w	19.84	19.95	19.895
	2	6	F	+/T	26w	18.73	18.8	18.765
		Mean concentration Gh (ng/ml)	Standard deviation (SD)	SEM
	M (+/+) - 26w	12.7876	1.84669	0.753907
	M (+/T) - 26w	17.8425	2.4224	0.98894
	F (+/+) - 26w	11.7664	1.48998	0.60828
	F (+/T) - 26w	17	2.46601	1.00674
