# Supplementary material for: GPR101 drives growth hormone hypersecretion and gigantism in mice via constitutive activation of Gs and Gq/11
Source: Nat Commun. 2020 Sep 21;11:4752. doi: 10.1038/s41467-020-18500-x (PMC7506554; doi:10.1038/s41467-020-18500-x)
Supplement: Supplementary file 4 — Source Data [file 41467_2020_18500_MOESM4_ESM.zip › Source Data/Source data - Figure 5 - Panel G.xlsx]

## Sheet: GH mRNA - GH3 - calphostin
Figure 5	GPR101 promotes GH secretion in GH3 cells
Panel G	Rat GH mRNA determination by RT-PCR in GH3 cells transfected with GPR101
	GH3 cells were treated with vehicle, H89 (10uM) or Calphostin (10uM)
	n=5 independent transfections per condition
	Samples are tested in triplicates
Sample	C1T rat beta-actin	C2T rat beta-actin	C3T rat beta-actin	C1T rat GH	C2T rat GH	C3T rat GH
GPR101 + Vehicle- n1	21.19	21.37	21.45	26.25	26.09	26.22
GPR101 + Vehicle- n2	21.22	21.43	21.42	26.52	26.31	26.28
GPR101 + Vehicle- n3	21.14	21.17	21.17	26.06	26.02	26.15
GPR101 + Vehicle- n4	20.99	21.04	21.11	26.03	25.98	26
GPR101 + Vehicle- n5	21.11	21.31	21.62	26.49	26.71	26.42
GPR101 + Calphostin- n1	21.54	21.25	21.33	26.14	26.27	26.02
GPR101 + Calphostin- n2	21.38	21.31	21.06	25.26	25.26	25.29
GPR101 + Calphostin- n3	20.47	20.03	20.55	26.16	26.19	26.25
GPR101 + Calphostin- n4	21.36	21.37	21.15	27.13	27.25	27.31
GPR101 + Calphostin- n5	20.04	20.19	20.35	26.12	26.31	26.42
Mean					delta CT GH (GH -betaactin)
Sample	CT rat beta-actin	CT rat GH			Vehicle	Calphostin
GPR101 + Vehicle- n1	21.3367	26.1867			4.85	4.77
GPR101 + Vehicle- n2	21.3567	26.37			5.01333	4.02
GPR101 + Vehicle- n3	21.16	26.0767			4.91667	5.85
GPR101 + Vehicle- n4	21.0467	26.0033			4.95667	5.93667
GPR101 + Vehicle- n5	21.3467	26.54			5.19333	6.09
GPR101 + Calphostin- n1	21.3733	26.1433		Mean	4.986	5.33333
GPR101 + Calphostin- n2	21.25	25.27
GPR101 + Calphostin- n3	20.35	26.2
GPR101 + Calphostin- n4	21.2933	27.23			delta delta CT			Pour metter SEM pour le Ctrl
GPR101 + Calphostin- n5	20.1933	26.2833			vehicle	Calphostin	2-ddCT (Calphostin)	2-dCT (Vehicle)
						-0.216	1.16151	0.034674	1.09535
						-0.966	1.95342	0.0309625	0.978103
						0.864	0.549427	0.0331082	1.04589
						0.950667	0.517393	0.0322029	1.01729
						1.104	0.465225	0.0273307	0.863375
				Mean			0.929394	0.0316557	1
				SEM			0.285664		0.039142
					Mean	SEM
				Vehicle	1	0.039142
				Calphostin	0.929394	0.285664

## Sheet: GH mRNA - GH3 - H89
Figure 5	GPR101 promotes GH secretion in GH3 cells
Panel G	Rat GH mRNA determination by RT-PCR in GH3 cells transfected with GPR101
	GH3 cells were treated with vehicle, H89 (10uM) or Calphostin (10uM)
	n=5 independent transfections per condition
	Samples are tested in triplicates
Sample	C1T rat beta-actin	C2T rat beta-actin	C3T rat beta-actin	C1T rat GH	C2T rat GH	C3T rat GH
GPR101+vehicle- n1	21.19	21.37	21.45	26.25	26.09	26.22
GPR101+vehicle- n2	21.22	21.43	21.42	26.52	26.31	26.28
GPR101+vehicle- n3	21.14	21.17	21.17	26.06	26.02	26.15
GPR101+vehicle- n4	20.99	21.04	21.11	26.03	25.98	26
GPR101+vehicle- n5	21.11	21.31	21.62	26.49	26.71	26.42
GPR101 + H89- n1	20.26	20.62	20.29	29.92	29.97	29.88
GPR101 + H89- n2	21.28	21.59	21.34	28.76	28.92	28.99
GPR101 + H89- n3	21.42	21.18	21.31	29.02	29.07	29.36
GPR101 + H89- n4	21.47	21.42	21.76	28.15	28.15	28.55
GPR101 + H89- n5	20.92	20.73	21	27.24	27.48	27.63
Mean					delta CT GH (GH -betaactin)
Sample	CT rat beta-actin	CT rat GH			Vehicle	H89
GPR101+vehicle- n1	21.3367	26.1867			4.85	9.53333
GPR101+vehicle- n2	21.3567	26.37			5.01333	7.48667
GPR101+vehicle- n3	21.16	26.0767			4.91667	7.84667
GPR101+vehicle- n4	21.0467	26.0033			4.95667	6.73333
GPR101+vehicle- n5	21.3467	26.54			5.19333	6.56667
GPR101 + H89- n1	20.39	29.9233		Mean	4.986	7.63333
GPR101 + H89- n2	21.4033	28.89
GPR101 + H89- n3	21.3033	29.15
GPR101 + H89- n4	21.55	28.2833			delta delta CT			Pour metter SEM pour le Ctrl
GPR101 + H89- n5	20.8833	27.45			vehicle	H89	2-ddCT (H89)	2-dCT (Vehicle)
						4.54733	0.0427677	0.034674	1.09535
						2.50067	0.176695	0.0309625	0.978103
						2.86067	0.137675	0.0331082	1.04589
						1.74733	0.297852	0.0322029	1.01729
						1.58067	0.334327	0.0273307	0.863375
				Mean			0.197863	0.0316557	1
				SEM			0.0532661		0.039142
					Mean	SEM
				Vehicle	1	0.039142
				H89	0.197863	0.0532661
