# Supplementary material for: GPR101 drives growth hormone hypersecretion and gigantism in mice via constitutive activation of Gs and Gq/11
Source: Nat Commun. 2020 Sep 21;11:4752. doi: 10.1038/s41467-020-18500-x (PMC7506554; doi:10.1038/s41467-020-18500-x)
Supplement: Supplementary file 4 — Source Data [file 41467_2020_18500_MOESM4_ESM.zip › Source Data/Source data - Supplementary Figure 2 - Panel E.xlsx]

## Sheet: Feuil1
Supplementary Figure 2: Impact on Gh, metabolism and bones
Panel E	Tibia lenght (cm) measurement of WT (+/+) and GhrhrGpr101 (+/T) mice
	Males and Females (age: 27-week old)
	n=6 mice/group (right and left tibia per mouse)
		Right and left tibia lenght (cm)
		n1	n2	n3	n4	n5	n6	n7	n8	n9	n10	n11	n12	Mean	Standard deviation (SD)	SEM
	M (+/+)	1.5	1	1.6	1.5	1.9	1.8	1.8	1.4	1.8	1.6	2	2	1.65833	0.287492	0.0829917
	M (+/T)	1.8	2	1.9	2	2	1.7	2.2	2.3	2.1	2.3	2.2	2	2.04167	0.188092	0.0542976
	F (+/+)	1.3	1.5	1.4	1.5	1.7	1.9	1.5	1.9	1.8	1.6	1.9	2	1.66667	0.23094	0.0666667
	F (+/T)	1.8	1.9	2	2.1	1.9	1.5	2	2.2	2.1	2.2	2	1.6	1.94167	0.219331	0.0633154
