# Supplementary material for: GPR101 drives growth hormone hypersecretion and gigantism in mice via constitutive activation of Gs and Gq/11
Source: Nat Commun. 2020 Sep 21;11:4752. doi: 10.1038/s41467-020-18500-x (PMC7506554; doi:10.1038/s41467-020-18500-x)
Supplement: Supplementary file 4 — Source Data [file 41467_2020_18500_MOESM4_ESM.zip › Source Data/Source data - Figure 4 - Panel F.xlsx]

## Sheet: Quantification WB ERK
Figure 4	GPR101 is constitutively coupled to Gs, Gq/11 and G12/13
Panel F	Quantification of immunoblots - PhosphoERK1/2 intensity has been normalized to the one of Total ERK1/2
	n=3 independent experiments per condition
Experiment 1
	PhosphoERK1/2	Total ERK 1/2	Ratio PhosphoERK/Total ERK	Ratio (normalized to MOCK)
HEK+ MOCK	12131283	33120806	0.366274	1
HEK+ GPR101	58698931	28405685	2.06645	5.64182
Delta Gs+ MOCK	13684635	61103291	0.223959	1
Delta Gs+ GPR101	69009810	34385371	2.00695	8.96125
Delta Gq/11+ MOCK	17356262	63574141	0.273008	1
Delta Gq/11+ GPR101	65660496	53421999	1.22909	4.50203
Delta G+ MOCK	56931496	62986676	0.903866	1
Delta G+ GPR101	62191597	40114534	1.55035	1.71524
Delta G12/13+ MOCK	8726291	40757241	0.214104	1
Delta G12/13+ GPR101	49574617	56755798	0.873472	4.07966
Experiment 2
	PhosphoERK1/2	Total ERK 1/2	Ratio PhosphoERK/Total ERK	Ratio (normalized to MOCK)
HEK+ MOCK	1.00247e+07	3.04648e+07	0.329059	1
HEK+ GPR101	5.0093e+07	2.99958e+07	1.67	5.07507
Delta Gs+ MOCK	1.30004e+07	5.80481e+07	0.223959	1
Delta Gs+ GPR101	6.14123e+07	3.26661e+07	1.88	8.39439
Delta Gq/11+ MOCK	1.64884e+07	6.03954e+07	0.273008	1
Delta Gq/11+ GPR101	8.60393e+07	6.57509e+07	1.30857	4.79314
Delta G+ MOCK	5.40849e+07	5.98373e+07	0.903866	1
Delta G+ GPR101	5.9082e+07	5.71088e+07	1.03455	1.14459
Delta G12/13+ MOCK	8.28998e+06	3.87194e+07	0.214104	1
Delta G12/13+ GPR101	6.41624e+07	5.2918e+07	1.21249	5.66308
Experiment 3
	PhosphoERK1/2	Total ERK 1/2	Ratio PhosphoERK/Total ERK	Ratio (normalized to MOCK)
HEK+ MOCK	1.14034e+07	3.11336e+07	0.366274	1
HEK+ GPR101	5.60728e+07	2.67013e+07	2.1	5.73342
Delta Gs+ MOCK	1.28636e+07	5.74371e+07	0.223959	1
Delta Gs+ GPR101	6.62606e+07	3.23222e+07	2.05	9.15346
Delta Gq/11+ MOCK	1.63149e+07	5.97597e+07	0.273008	1
Delta Gq/11+ GPR101	6.77209e+07	5.02167e+07	1.34857	4.93968
Delta G+ MOCK	5.35156e+07	5.92075e+07	0.903866	1
Delta G+ GPR101	5.84601e+07	3.77077e+07	1.55035	1.71524
Delta G12/13+ MOCK	8.20271e+06	3.83118e+07	0.214104	1
Delta G12/13+ GPR101	5.06001e+07	5.03505e+07	1.00496	4.69379
	Mean ratio (normalized to MOCK)	Standard deviation (SD)	SEM
HEK+ MOCK	1	0	0
HEK+ GPR101	5.48344	0.356607	0.205887
Delta Gs+ MOCK	1	0	0
Delta Gs+ GPR101	8.83637	0.394642	0.227847
Delta Gq/11+ MOCK	1	0	0
Delta Gq/11+ GPR101	4.74495	0.222769	0.128616
Delta G+ MOCK	1	0	0
Delta G+ GPR101	1.52502	0.32947	0.19022
Delta G12/13+ MOCK	1	0	0
Delta G12/13+ GPR101	4.81218	0.798318	0.460909
