# Supplementary material for: GPR101 drives growth hormone hypersecretion and gigantism in mice via constitutive activation of Gs and Gq/11
Source: Nat Commun. 2020 Sep 21;11:4752. doi: 10.1038/s41467-020-18500-x (PMC7506554; doi:10.1038/s41467-020-18500-x)
Supplement: Supplementary file 4 — Source Data [file 41467_2020_18500_MOESM4_ESM.zip › Source Data/Source data - Figure 4 - Panel G.xlsx]

## Sheet: Feuil1
Figure 4	GPR101 is constitutively coupled to Gs, Gq/11 and G12/13
Panel G	Shedding assay - Determination of the Alkaline Phosphatase (AP) activity (%) in HEK WT, deltaGs, deltaGq/11, deltaG12/13 or deltaGtot
	These cells were transfected with increasing concentrations (0, 10, 25 and 50ng) of GPR101 plasmid
	3 independent experiments (n=4 replicates per condition)
		HEK WT				HEK Delta Gq/11				HEK Delta G12/13				HEK Delta Gs				HEK Delta Gtot
	GPR101 plasmid (ng)	0	10	25	50	0	10	25	50	0	10	25	50	0	10	25	50	0	10	25	50
	AP activity (%)	5.935	15.952	18.768	31.285	1.026	10.763	19.337	29.064	5.885	10.206	14.258	33.775	3.195	8.479	13.056	29.473	4.131	4.21	3.219	4.318
		2.829	11.123	16.92	28.997	9.448	13.34	18.371	31.504	3.18	14.03	12.867	28.886	3.918	7.671	16.927	32.109	1.249	2.86	4.274	4.472
		4.225	11.676	15.453	22.04	4.68	8.699	14.539	27.576	3.082	10.37	17.16	21.848	2.54	6.888	19.533	25.411	3.775	3.236	5.908	5.686
		1.573	12.389	20.502	24.793	7.135	8.772	15.663	29.188	4.57	12.365	14.476	33.335	3.71	5.177	14.624	26.22	0.668	2.96	4.154	5.865
		4.639	12.55	18.092	31.592	1.746	10.434	13.664	33.635	4.452	8.639	15.424	33.74	3.429	8.087	16.604	33.104	8.687	6.014	5.408	5.368
		7.063	12.277	20.184	24.471	1.155	12.067	17.732	23.459	2.915	7.515	18.624	42.032	3.42	7.814	18.341	31.42	5.503	4.521	3.502	3.644
		2.185	13.349	20.189	26.223	1.099	8.832	16.594	25.697	2.803	10.08	17.353	35.431	3.148	5.319	12.68	25.714	3.286	2.693	3.488	3.088
		5.584	13.147	18.41	32.118	1.573	9.386	18.931	32.625	4.964	11.258	16.301	36.652	7.786	7.561	17.256	32.786	3.057	3.505	6.25	2.682
		2.63	11.72	16.027	26.181	1.853	11.998	14.144	28.304	4.527	11.375	17.511	28.854	3.881	8.762	16.403	27.321	2.844	4.003	4.298	4.395
		2.546	9.517	15.239	30.026	3.769	8.889	17.393	23.511	6.738	10.857	15.226	28.77	5.373	10.512	20.683	25.063	3.105	3.219	4.11	3.14
		5.58	10.433	17.979	25.061	3.552	10.312	15.4	23.282	6.004	12.786	20.617	31.671	6.192	6.717	12.621	22.637	5.34	4.742	4.193	3.092
		4.729	10.369	16.258	26.853	4.184	8.766	18.343	28.923	3.482	14.607	13.462	34.1	4.362	10.198	12.282	22.054	3.546	5.091	4.013	6.233
	Mean AP activity (%)	4.1265	12.0418	17.8351	27.47	3.435	10.1882	16.6759	28.064	4.3835	11.174	16.1066	32.4245	4.24617	7.76542	15.9175	27.776	3.76592	3.92117	4.40142	4.33192
	Standard deviation (SD)	1.74452	1.69214	1.87	3.26217	2.65199	1.58292	1.95769	3.53393	1.32907	2.06049	2.25954	5.02232	1.4985	1.64245	2.85401	3.90111	2.08557	1.02541	0.958646	1.22831
	SEM	0.503599	0.488479	0.539824	0.941709	0.765563	0.456949	0.565137	1.02016	0.38367	0.594813	0.652273	1.44982	0.43258	0.474133	0.823883	1.12615	0.602052	0.296011	0.276737	0.354582
