# Supplementary material for: GPR101 drives growth hormone hypersecretion and gigantism in mice via constitutive activation of Gs and Gq/11
Source: Nat Commun. 2020 Sep 21;11:4752. doi: 10.1038/s41467-020-18500-x (PMC7506554; doi:10.1038/s41467-020-18500-x)
Supplement: Supplementary file 4 — Source Data [file 41467_2020_18500_MOESM4_ESM.zip › Source Data/Source data - Supplementary Figure 2 - Panel D.xlsx]

## Sheet: Feuil1
	Supplementary Figure 2: Impact on Gh, metabolism and bones
	Panel D: Determination of organ (Kidney, heart, lung and testis) body weight in WT (+/+) and GhrhrGpr101 (+/T) mice
		Males - Age: 27-week old
		n=4-10 mice/group
		% body weight= organ weight x 100/ total body weight
		Mouse number	Sexe	Age (week)	Genotype	Body weight (g)	Kidney 1 weight (g)	Kidney 2 weight (g)	Heart weight (g)	Lung weight (g)	Testis 1 weight (g)	Testis 2 weight (g)
		1	Male	27	+/+	34.4	0.3	0.2	0.2	0.2	0.1	0.1
		2	Male	27	+/+	31.6	0.2	0.2	0.1	0.2	0.1	0.1
		3	Male	27	+/+	35.4	0.2	0.2	0.1	0.2	0.1	0.1
		4	Male	27	+/+	32	0.2	0.2	0.1	0.2	0.1	0.1
		1	Male	27	+/T	35	0.2	0.2	0.2	0.2	0.1	0.1
		2	Male	27	+/T	35.1	0.3	0.3	0.2	0.2	0.1	0.1
		3	Male	27	+/T	35.4	0.3	0.3	0.2	0.2	0.1	0.1
		4	Male	27	+/T	31	0.3	0.3	0.2	0.3	0.1	0.1
		5	Male	27	+/T	24	0.2	0.2	0.1	0.2	0.1	0.1
							% organ weight
		Mouse number	Sexe	Age (week)	Genotype		Kidney 1 (%)	Kidney 2 (%)	Heart weight (%)	Lung weight (%)	Testis 1 weight (%)	Testis 2 weight (%)
		1	Male	27	+/+		0.872093	0.581395	0.581395	0.581395	0.290698	0.290698
		2	Male	27	+/+		0.632911	0.632911	0.316456	0.632911	0.316456	0.316456
		3	Male	27	+/+		0.564972	0.564972	0.282486	0.564972	0.282486	0.282486
		4	Male	27	+/+		0.625	0.625	0.3125	0.625	0.3125	0.3125
		1	Male	27	+/T		0.571429	0.571429	0.571429	0.571429	0.285714	0.285714
		2	Male	27	+/T		0.854701	0.854701	0.569801	0.569801	0.2849	0.2849
		3	Male	27	+/T		0.847458	0.847458	0.564972	0.564972	0.282486	0.282486
		4	Male	27	+/T		0.967742	0.967742	0.645161	0.967742	0.322581	0.322581
		5	Male	27	+/T		0.833333	0.833333	0.416667	0.833333	0.416667	0.416667
							Kidney	Heart	Lung	Testis
						Mean (organ weight%) - (+/+)	0.637407	0.373209	0.60107	0.300535
						Standard deviation (SD)	0.099324	0.139617	0.0330489	0.0152987
						SEM	0.0351164	0.0698085	0.0165245	0.00764934
						Mean (organ weight%) - (+/T)	0.814932	0.553606	0.701455	0.31847
						Standard deviation (SD)	0.13794	0.0834324	0.187862	0.0540662
						SEM	0.0436203	0.0373121	0.0840143	0.0241791
