# Supplementary material for: GPR101 drives growth hormone hypersecretion and gigantism in mice via constitutive activation of Gs and Gq/11
Source: Nat Commun. 2020 Sep 21;11:4752. doi: 10.1038/s41467-020-18500-x (PMC7506554; doi:10.1038/s41467-020-18500-x)
Supplement: Supplementary file 4 — Source Data [file 41467_2020_18500_MOESM4_ESM.zip › Source Data/Source data - Figure 5 - Panel F.xlsx]

## Sheet: GH mRNA - GH3 cells
Figure 5	GPR101 promotes GH secretion in GH3 cells
Panel F	Rat GH mRNA determination by RT-PCR in GH3 cells transfected with MOCK or GPR101
	n=5 independent transfections per condition
	Samples are tested in triplicates
Sample	C1T rat beta-actin	C2T rat beta-actin	C3T rat beta-actin	C1T rat GH	C2T rat GH	C3T rat GH
Mock- n1	21.19	21.37	21.45	26.25	26.09	26.22
Mock- n2	21.22	21.43	21.42	26.52	26.31	26.28
Mock- n3	21.14	21.17	21.17	26.06	26.02	26.15
Mock- n4	20.99	21.04	21.11	26.03	25.98	26
Mock- n5	21.11	21.31	21.62	26.49	26.71	26.42
GPR101- n1	20.8	21.07	21.03	23.09	23	23.17
GPR101- n2	21.55	21.49	21.53	24.05	24.27	24.13
GPR101- n3	21.15	20.99	21.15	23.26	23.29	23.35
GPR101- n4	21.47	21.36	21.24	24.97	25	24.8
GPR101- n5	20.87	20.48	20.45	23.06	23.27	23.18
Mean					delta CT GH (GH -betaactin)
Sample	CT rat beta-actin	CT rat GH			Mock	GPR101
Mock- n1	21.3367	26.1867			4.85	2.12
Mock- n2	21.3567	26.37			5.01333	2.62667
Mock- n3	21.16	26.0767			4.91667	2.20333
Mock- n4	21.0467	26.0033			4.95667	3.56667
Mock- n5	21.3467	26.54			5.19333	2.57
GPR101- n1	20.9667	23.0867		Mean	4.986	2.61733
GPR101- n2	21.5233	24.15
GPR101- n3	21.0967	23.3
GPR101- n4	21.3567	24.9233			delta delta CT			Pour metter SEM pour le Ctrl
GPR101- n5	20.6	23.17			Mock	GPR101	2-ddCT (GPR101)	2-dCT (Mock)
						-2.866	7.29041	0.034674	1.09535
						-2.35933	5.13133	0.0309625	0.978103
						-2.78267	6.88123	0.0331082	1.04589
						-1.41933	2.67462	0.0322029	1.01729
						-2.416	5.33689	0.0273307	0.863375
				Mean			5.4629	0.0316557	1
				SEM			0.813996		0.039142
					Mean	SEM
				Mock	1	0.039142
				GPR101	5.4629	0.813996
