# Supplementary material for: GPR101 drives growth hormone hypersecretion and gigantism in mice via constitutive activation of Gs and Gq/11
Source: Nat Commun. 2020 Sep 21;11:4752. doi: 10.1038/s41467-020-18500-x (PMC7506554; doi:10.1038/s41467-020-18500-x)
Supplement: Supplementary file 4 — Source Data [file 41467_2020_18500_MOESM4_ESM.zip › Source Data/Source data - Supplementary Figure 3 - Panel E.xlsx]

## Sheet: Elisa plasma Igf-1
Supplementary Figure 3: Phenotypic analysis of another transgenic line
Panel E	ELISA mouse plasma Igf-1 in WT (+/+) and GhrhrGpr101 (+/T) mice - Transgenic line 2
	Males and Females - Age: 26-week old
	Dilution 1/500 is required for plasma
	Samples are tested in duplicates - (n=6 mice/group)
	Plate 1 design
		1	2	3	4	5	6	7	8	9	10	11	12
	A	2000 pg/ml standard Igf-1	2000 pg/ml standard Igf-1	Male 26w (+/+) Line 2- n1	Male 26w (+/+) Line 2- n1	Male 26w (+/T) Line 2- n1	Male 26w (+/T) Line 2- n1	Female 26w (+/+) Line 2- n1	Female 26w (+/+) Line 2- n1	Female 26w (+/T) Line 2- n1	Female 26w (+/T) Line 2- n1
	B	1000 pg/ml standard Igf-1	1000 pg/ml standard Igf-1	Male 26w (+/+) Line 2- n2	Male 26w (+/+) Line 2- n2	Male 26w (+/T) Line 2- n2	Male 26w (+/T) Line 2- n2	Female 26w (+/+) Line 2- n2	Female 26w (+/+) Line 2- n2	Female 26w (+/T) Line 2- n2	Female 26w (+/T) Line 2- n2
	C	500 pg/ml standard Igf-1	500 pg/ml standard Igf-1	Male 26w (+/+) Line 2- n3	Male 26w (+/+) Line 2- n3	Male 26w (+/T) Line 2- n3	Male 26w (+/T) Line 2- n3	Female 26w (+/+) Line 2- n3	Female 26w (+/+) Line 2- n3	Female 26w (+/T) Line 2- n3	Female 26w (+/T) Line 2- n3
	D	250 pg/ml standard Igf-1	250 pg/ml standard Igf-1	Male 26w (+/+) Line 2- n4	Male 26w (+/+) Line 2- n4	Male 26w (+/T) Line 2- n4	Male 26w (+/T) Line 2- n4	Female 26w (+/+) Line 2- n4	Female 26w (+/+) Line 2- n4	Female 26w (+/T) Line 2- n4	Female 26w (+/T) Line 2- n4
	E	125 pg/ml standard Igf-1	125 pg/ml standard Igf-1	Male 26w (+/+) Line 2- n5	Male 26w (+/+) Line 2- n5	Male 26w (+/T) Line 2- n5	Male 26w (+/T) Line 2- n5	Female 26w (+/+) Line 2- n5	Female 26w (+/+) Line 2- n5	Female 26w (+/T) Line 2- n5	Female 26w (+/T) Line 2- n5
	F	62,5 pg/ml standard Igf-1	62,5 pg/ml standard Igf-1	Male 26w (+/+) Line 2- n6	Male 26w (+/+) Line 2- n6	Male 26w (+/T) Line 2- n6	Male 26w (+/T) Line 2- n6	Female 26w (+/+) Line 2- n6	Female 26w (+/+) Line 2- n6	Female 26w (+/T) Line 2- n6	Female 26w (+/T) Line 2- n6
	G	31,3 pg/ml standard Igf-1	31,3 pg/ml standard Igf-1
	H	0 pg/ml standard Igf-1	0 pg/ml standard Igf-1
	Plate 1- Optical density @450 nm
		1	2	3	4	5	6	7	8	9	10	11	12
	A	2.021	2.033	0.814	0.827	0.958	0.955	0.662	0.663	1.082	1.088
	B	1.016	1.005	0.645	0.633	0.941	0.952	0.726	0.722	0.992	0.996
	C	0.699	0.602	0.721	0.715	1.001	1.017	0.834	0.827	0.902	0.905
	D	0.421	0.434	0.568	0.589	1.302	1.303	0.531	0.524	1.295	1.289
	E	0.266	0.257	0.624	0.631	1.111	1.119	0.504	0.498	0.875	0.888
	F	0.146	0.152	0.925	0.919	0.964	0.977	0.844	0.829	0.976	0.982
	G	0.089	0.091
	H	0.055	0.061
	Plate 1- Four logarithmic logistic curve (My assays software)
								a	0.03532
								b	0.9341
								c	5813000
								d	3282
								MSE	0.002495
								R²	0.9937
								SS	0.03494
								SYX	0.05911
	Line	Mouse	Sexe	Genotype	Age	Concentration IGF1 (pg/ml)	Concentration IGF1 (pg/ml)	Mean Concentration IGF1 (pg/ml)	Mean Concentration IGF1 (ng/ml)
	2	1	M	+/+	26w	352200	359000	355600	355.6
	2	2	M	+/+	26w	264600	258400	261500	261.5
	2	3	M	+/+	26w	303800	300700	302250	302.25
	2	4	M	+/+	26w	225200	235900	230550	230.55
	2	5	M	+/+	26w	253800	257400	255600	255.6
	2	6	M	+/+	26w	410600	407400	409000	409
	2	1	M	+/T	26w	428100	426500	427300	427.3
	2	2	M	+/T	26w	419100	424900	422000	422
	2	3	M	+/T	26w	450900	459400	455150	455.15
	2	4	M	+/T	26w	612800	613300	613050	613.05
	2	5	M	+/T	26w	509700	514000	511850	511.85
	2	6	M	+/T	26w	431300	438200	434750	434.75
	Line	Mouse	Sexe	Genotype	Age	Concentration IGF1 (pg/ml)	Concentration IGF1 (pg/ml)	Mean Concentration IGF1 (pg/ml)	Mean Concentration IGF1 (ng/ml)
	2	1	F	+/+	26w	273300	273800	273550	273.55
	2	2	F	+/+	26w	306400	304300	305350	305.35
	2	3	F	+/+	26w	362700	359000	360850	360.85
	2	4	F	+/+	26w	206500	203000	204750	204.75
	2	5	F	+/+	26w	192900	189900	191400	191.4
	2	6	F	+/+	26w	367900	360100	364000	364
	2	1	F	+/T	26w	494100	497400	495750	495.75
	2	2	F	+/T	26w	446100	448300	447200	447.2
	2	3	F	+/T	26w	398500	400000	399250	399.25
	2	4	F	+/T	26w	609000	605700	607350	607.35
	2	5	F	+/T	26w	384200	391100	387650	387.65
	2	6	F	+/T	26w	437600	440800	439200	439.2
		Mean concentration Igf-1 (ng/ml)	Standard deviation (SD)	SEM
	M (+/+) - 26w	302.417	68.1459	27.8204
	M (+/T) - 26w	477.35	74.1363	30.266
	F (+/+) - 26w	283.317	74.4627	30.3993
	F (+/T) - 26w	462.733	80.5814	32.8972
