# Supplementary material for: GPR101 drives growth hormone hypersecretion and gigantism in mice via constitutive activation of Gs and Gq/11
Source: Nat Commun. 2020 Sep 21;11:4752. doi: 10.1038/s41467-020-18500-x (PMC7506554; doi:10.1038/s41467-020-18500-x)
Supplement: Supplementary file 4 — Source Data [file 41467_2020_18500_MOESM4_ESM.zip › Source Data/Source data - Figure 7 - Panel A.xlsx]

## Sheet: IP1 levels
Figure 7	IP1 levels (nM) in WT (+/+) and GhrhrGpr101 (+/T) mice
Panel A	Males - Age : 29-week old
	n=8 mice/group
	Line	Mouse	Sexe	Genotype	Age (week)	Concentration IP1 (nM
	1	1	Male	+/+	29	100
	1	2	Male	+/+	29	105
	1	3	Male	+/+	29	75
	1	4	Male	+/+	29	81
	1	5	Male	+/+	29	85
	1	6	Male	+/+	29	82
	1	7	Male	+/+	29	112
	1	8	Male	+/+	29	120
	1	1	Male	+/T	29	200
	1	2	Male	+/T	29	278
	1	3	Male	+/T	29	500
	1	4	Male	+/T	29	520
	1	5	Male	+/T	29	189
	1	6	Male	+/T	29	112
	1	7	Male	+/T	29	591
	1	8	Male	+/T	29	323
		Mean concentration IP1 (nM	Standard deviation (SD)	SEM
	+/+	95	16.4924	5.83095
	+/T	339.125	177.085	62.6089
