# Supplementary material for: GPR101 drives growth hormone hypersecretion and gigantism in mice via constitutive activation of Gs and Gq/11
Source: Nat Commun. 2020 Sep 21;11:4752. doi: 10.1038/s41467-020-18500-x (PMC7506554; doi:10.1038/s41467-020-18500-x)
Supplement: Supplementary file 4 — Source Data [file 41467_2020_18500_MOESM4_ESM.zip › Source Data/Source data - Supplementary Figure 5 - Panel D.xlsx]

## Sheet: IP1
Supplementary Figure 5
Panel D	Quantification of IP1 levels in HEK cells transfected with increasing concentrations (0, 75, 150 and 300 ng) of MOCK or GPR101 , and treated with NTS or SiRNA Gq/11/12/13
	n=4 samples/condition (4 independent transfections)
	Plate design
		1	2	3	4	5	6	7	8	9	10	11	12
	A	C0 = 0 nM	C0 = 0 nM			HEK WT + 0 ng GPR101 +NTS	HEK WT + 0 ng GPR101 +SiRNA Gq/11/12/13			HEK WT + 75 ng GPR101 +NTS	HEK WT + 75 ng GPR101 +SiRNA Gq/11/12/13
	B	C1 = 17 nM	C1 = 17 nM			HEK WT + 0 ng GPR101 +NTS	HEK WT + 0 ng GPR101 +SiRNA Gq/11/12/13			HEK WT + 75 ng GPR101 +NTS	HEK WT + 75 ng GPR101 +SiRNA Gq/11/12/13
	C	C2 = 52 nM	C2 = 52 nM			HEK WT + 0 ng GPR101 +NTS	HEK WT + 0 ng GPR101 +SiRNA Gq/11/12/13			HEK WT + 75 ng GPR101 +NTS	HEK WT + 75 ng GPR101 +SiRNA Gq/11/12/13
	D	C3 = 208 nM	C3 = 208 nM			HEK WT + 0 ng GPR101 +NTS	HEK WT + 0 ng GPR101 +SiRNA Gq/11/12/13			HEK WT + 75 ng GPR101 +NTS	HEK WT + 75 ng GPR101 +SiRNA Gq/11/12/13
	E	C3 = 833 nM	C3 = 833 nM			HEK WT + 150 ng GPR101 +NTS	HEK WT + 150 ng GPR101 +SiRNA Gq/11/12/13			HEK WT + 300 ng GPR101 +NTS	HEK WT + 300 ng GPR101 +SiRNA Gq/11/12/13
	F	C5 = 5000 nM	C5 = 5000 nM			HEK WT + 150 ng GPR101 +NTS	HEK WT + 150 ng GPR101 +SiRNA Gq/11/12/13			HEK WT + 300 ng GPR101 +NTS	HEK WT + 300 ng GPR101 +SiRNA Gq/11/12/13
	G					HEK WT + 150 ng GPR101 +NTS	HEK WT + 150 ng GPR101 +SiRNA Gq/11/12/13			HEK WT + 300 ng GPR101 +NTS	HEK WT + 300 ng GPR101 +SiRNA Gq/11/12/13
	H					HEK WT + 150 ng GPR101 +NTS	HEK WT + 150 ng GPR101 +SiRNA Gq/11/12/13			HEK WT + 300 ng GPR101 +NTS	HEK WT + 300 ng GPR101 +SiRNA Gq/11/12/13
	Optical density (OD) @ 450nm
		1	2	3	4	5	6	7	8	9	10	11	12
	A	2.336	2.397			2.225	2.231			1.767	2.211
	B	2.084	2.055			2.112	2.102			1.803	2.104
	C	1.669	1.681			2.103	2.109			1.775	2.202
	D	0.866	0.877			2.221	2.243			1.888	2.187
	E	0.305	0.301			1.604	2.298			1.241	2.201
	F	0.085	0.079			1.593	2.104			1.256	2.288
	G					1.582	2.116			1.222	2.107
	H					1.576	2.151			1.245	2.126
	Analysis: Four logarithmic logistic curve (Myassays software)
								a	-2.326
								b	-1.078
								c	125.7
								d	-0.06195
								MSE	5.895e-05
								R²	0.9999
								SS	0.0005895
								SYX	0.009912
	Plasmid DNA (ng/well)		Concentration IP1 (nM)- n1	Concentration IP1 (nM)- n2	Concentration IP1 (nM)- n3	Concentration IP1 (nM)- n4	Mean	SD	SEM		Plasmid DNA (ng/well)		Concentration IP1 (nM)- n1	Concentration IP1 (nM)- n2	Concentration IP1 (nM)- n3	Concentration IP1 (nM)- n4	Mean	SD	SEM
	0	HEK WT + 0 ng GPR101 + NTS	5.823	13.89	14.55	6.105	10.092	4.7756	2.3878		0	HEK WT + 0 ng GPR101 + SiRNA Gq/11/12/13	5.401	14.62	14.11	4.556	9.67175	5.43426	2.71713
	75	HEK WT+ 75 ng GPR101 + NTS	42.61	39.2	41.84	31.59	38.81	5.02996	2.51498		75	HEK WT+ 75 ng GPR101 + + SiRNA Gq/11/12/13	6.809	14.47	7.443	8.502	9.306	3.51279	1.7564
	150	HEK WT+ 150 ng GPR101 + NTS	59.72	60.98	62.27	62.97	61.485	1.43663	0.718314		150	HEK WT+ 150 ng GPR101 + + SiRNA Gq/11/12/13	0.5576	14.47	13.59	11.06	9.9194	6.40639	3.2032
	300	HEK WT+ 300 ng GPR101 + NTS	112.4	109.6	115.9	111.6	112.375	2.62853	1.31426		300	HEK WT+ 300 ng GPR101 + + SiRNA Gq/11/12/13	7.513	1.323	14.25	12.87	8.989	5.87896	2.93948
