# Supplementary material for: GPR101 drives growth hormone hypersecretion and gigantism in mice via constitutive activation of Gs and Gq/11
Source: Nat Commun. 2020 Sep 21;11:4752. doi: 10.1038/s41467-020-18500-x (PMC7506554; doi:10.1038/s41467-020-18500-x)
Supplement: Supplementary file 4 — Source Data [file 41467_2020_18500_MOESM4_ESM.zip › Source Data/Source data - Figure 3 - Panel G.xlsx]

## Sheet: Gh content-Elisa
Figure 3	Gpr101 does not lead to hyperplasia or tumorigenesis but potentiates Gh release
Panel G	Quantification of Gh content in pituitaries from WT (+/+) and GhrhrGpr101 (+/T) mice
	Males and females - Age: 29-week old
	n=4mice/group
	ELISA mouse Gh - pituitaries from WT (+/+) and GhrhrGpr101 (+/T) mice
	1/20 000 dilution of samples is required
	Plate design
		1	2	3	4	5	6	7	8	9	10	11	12
	A	40 ng/ml standard Gh	40 ng/ml standard Gh	Pituitary n1- Males (+/+) Line 1	Pituitary n1- Males (+/T) Line 1	Pituitary n1- Females (+/+) Line 1	Pituitary n1- Females (+/T) Line 1
	B	16,7 ng/ml standard Gh	16,7 ng/ml standard Gh	Pituitary n2- Males (+/+) Line 1	Pituitary n2- Males (+/T) Line 1	Pituitary n2- Females (+/+) Line 1	Pituitary n2- Females (+/T) Line 1
	C	5,6 ng/ml standard Gh	5,6 ng/ml standard Gh	Pituitary n3- Males (+/+) Line 1	Pituitary n3- Males (+/T) Line 1	Pituitary n3- Females (+/+) Line 1	Pituitary n3- Females (+/T) Line 1
	D	1,9 ng/ml standard Gh	1,9 ng/ml standard Gh	Pituitary n4- Males (+/+) Line 1	Pituitary n4- Males (+/T) Line 1	Pituitary n4- Females (+/+) Line 1	Pituitary n4- Females (+/T) Line 1
	E	0,62 ng/ml standard Gh	0,62 ng/ml standard Gh
	F	0,21 ng/ml standard Gh	0,21 ng/ml standard Gh
	G	0,07 ng/ml standard Gh	0,07 ng/ml standard Gh
	H	0 ng/ml standard Gh	0 ng/ml standard Gh
	Optical density @450nm
		1	2	3	4	5	6	7	8	9	10	11	12
	A	2.853	2.852	0.977	2.172	1.163	1.662
	B	1.151	1.158	1.544	1.926	1.357	1.741
	C	0.462	0.466	1.315	2.322	1.178	2.389
	D	0.191	0.202	1.415	1.602	0.952	1.514
	E	0.116	0.123
	F	0.091	0.092
	G	0.085	0.082
	H	0.073	0.072
	Four parameter logistic curve (My assays software)
									a	0.01564
									b	1.063
									c	95300
									d	10760
									MSE	0.0002818
									R²	0.9997
									SS	0.003946
									SYX	0.01986
	Line	Sexe	Genotype	Age (week)	Concentration Gh (ng/ml)-n1	Concentration Gh (ng/ml)-n2	Concentration Gh (ng/ml)-n3	Concentration Gh (ng/ml)-n4	Mean concentration Gh (ng/ml)	Concentration Gh (ug/ml)-n1	Concentration Gh (ug/ml)-n2	Concentration Gh (ug/ml)-n3	Concentration Gh (ug/ml)-n4
	1	M	+/+	29	275700	438500	373300	401800	372325	275.7	438.5	373.3	401.8
	1	M	+/T	29	614400	545900	655900	454900	567775	614.4	545.9	655.9	454.9
	1	F	+/+	29	329600	385300	333900	268400	329300	329.6	385.3	333.9	268.4
	1	F	+/T	29	471800	494100	674400	430000	517575	471.8	494.1	674.4	430

## Sheet: GH content to Total Proteins
		BCA assay: determination of the concentration of total proteins in pituitaries of WT (+/+) and GhrhrGpr101(+/T) mice
		BSA standard curve
		Concentration BSA (ug/ml)	Optical density (OD) at 570nm
		0	0.0820684
		25	0.0978988
		125	0.211916
		250	0.362015
		500	0.621304
		750	0.851895
		1000	1.08247
		1500	1.52694
		2000	1.91253
		Samples were diluted (1/5) - Optical density measured at 570nm
		Line	Sexe	Genotype	OD- n1	OD- n2	OD- n3	OD- n4	Concentration Total proteins(ug/ml)-n1	Concentration Total proteins(ug/ml) -n2	Concentration Total proteins(ug/ml) -n3	Concentration Total proteins(ug/ml) -n4	Concentration Total proteins x5 (ug/ml)-n1	Concentration Total proteins x5 (ug/ml)-n2	Concentration Total proteins x5 (ug/ml)-n3	Concentration Total proteins x5 (ug/ml)-n4
		1	M	+/+	0.3	0.421	0.398	0.451	204.667	339.111	313.556	372.444	1023.33	1695.56	1567.78	1862.22
		1	M	+/T	0.423	0.386	0.492	0.407	341.333	300.222	418	323.556	1706.67	1501.11	2090	1617.78
		1	F	+/+	0.421	0.394	0.407	0.316	339.111	309.111	323.556	222.444	1695.56	1545.56	1617.78	1112.22
		1	F	+/T	0.425	0.411	0.477	0.395	343.556	328	401.333	310.222	1717.78	1640	2006.67	1551.11
		Line	Sexe	Genotype									Concentration Gh (ug/ml)-n1	Concentration Gh (ug/ml)-n2	Concentration Gh (ug/ml)-n3	Concentration Gh (ug/ml)-n4
		1	M	+/+									275.7	438.5	373.3	401.8
		1	M	+/T									614.4	545.9	655.9	454.9
		1	F	+/+									329.6	385.3	333.9	268.4
		1	F	+/T									471.8	494.1	674.4	430
		Line	Sexe	Genotype									Ratio Gh content/Total proteins-n1	Ratio Gh content/Total proteins-n2	Ratio Gh content/Total proteins-n3	Ratio Gh content/Total proteins-n4
		1	M	+/+									0.269414	0.258617	0.238108	0.215764
		1	M	+/T									0.36	0.363664	0.313828	0.281188
		1	F	+/+									0.194391	0.249295	0.206394	0.241319
		1	F	+/T									0.274657	0.30128	0.33608	0.277221
			Mean ratio Gh content/Total proteins	Standard deviation (SD)	SEM
		M (+/+)	0.245476	0.0236842	0.0118421
		M (+/T)	0.32967	0.039484	0.019742
		F (+/+)	0.22285	0.0265906	0.0132953
		F (+/T)	0.29731	0.0284932	0.0142466
