# Supplementary material for: GPR101 drives growth hormone hypersecretion and gigantism in mice via constitutive activation of Gs and Gq/11
Source: Nat Commun. 2020 Sep 21;11:4752. doi: 10.1038/s41467-020-18500-x (PMC7506554; doi:10.1038/s41467-020-18500-x)
Supplement: Supplementary file 4 — Source Data [file 41467_2020_18500_MOESM4_ESM.zip › Source Data/Source data - Supplementary Figure 4 - Panel E.xlsx]

## Sheet: Feuil1
	Mouse growth hormone releasing hormone (GHRH) elisa kit
Supplementary Figure 4: expression of hormones and receptors in the pituitary and hypothalamus of transgenic mice
Panel E	Determination of plasma levels of Ghrh in WT (+/+) and GhrhrGpr101 (+/T) mice
	Males - Age: 27 week old
	n=10 mice/group
	Samples were diluted at 1/5
	Samples were tested in duplicates
Plate design
	1	2	3	4	5	6	7	8	9	10	11	12
A	1000 pg/ml GHRH	1000 pg/ml GHRH	Sample 1 - (+/+)	Sample 1 - (+/+)	Sample 9 - (+/+)	Sample 9 - (+/+)	Sample 7 - (+/T)	Sample 7 - (+/T)
B	500 pg/ml GHRH	500 pg/ml GHRH	Sample 2 - (+/+)	Sample 2 - (+/+)	Sample 10 - (+/+)	Sample 10 - (+/+)	Sample 8 - (+/T)	Sample 8 - (+/T)
C	250 pg/ml GHRH	250 pg/ml GHRH	Sample 3 - (+/+)	Sample 3 - (+/+)	Sample 1 - (+/T)	Sample 1 - (+/T)	Sample 9 - (+/T)	Sample 9 - (+/T)
D	125 pg/ml GHRH	125 pg/ml GHRH	Sample 4 - (+/+)	Sample 4 - (+/+)	Sample 2 - (+/T)	Sample 2 - (+/T)	Sample 10 - (+/T)	Sample 10 - (+/T)
E	62,5 pg/ml GHRH	62,5 pg/ml GHRH	Sample 5 - (+/+)	Sample 5 - (+/+)	Sample 3 - (+/T)	Sample 3 - (+/T)
F	31,25 pg/ml GHRH	31,25 pg/ml GHRH	Sample 6 - (+/+)	Sample 6 - (+/+)	Sample 4 - (+/T)	Sample 4 - (+/T)
G	15,63 pg/ml GHRH	15,63 pg/ml GHRH	Sample 7 - (+/+)	Sample 7 - (+/+)	Sample 5 - (+/T)	Sample 5 - (+/T)
H	0 pg/ml GHRH	0 pg/ml GHRH	Sample 8 - (+/+)	Sample 8 - (+/+)	Sample 6 - (+/T)	Sample 6 - (+/T)
Absorbance @ 450 (0.1s) (A)
	2.62779	2.19726	0.332807	0.325183	0.114415	0.126898	0.183105	0.183023
	1.64116	1.57874	0.125444	0.128325	0.167488	0.157738	0.204398	0.205443
	1.14203	1.08654	0.125078	0.114588	0.349764	0.353439	0.205131	0.220966
	0.501107	0.503719	0.121413	0.12423	0.36764	0.368106	0.166505	0.178429
	0.289383	0.285634	0.119662	0.12166	0.338162	0.321157
	0.163446	0.167276	0.120545	0.127275	0.263631	0.25294
	0.0937762	0.0986629	0.126245	0.117651	0.120257	0.127859
	0.0313663	0.0310478	0.124911	0.123984	0.138052	0.123981
Calculation:
Relative OD 450 nm
The standard curve can be plotted as the relative OD450 of each standard solution (Y) vs therespective concentration of the standard solution (X)
Four parameter logistic curve
						a	-0.01264
						b	1.075
						c	690.4
						d	3.967
						MSE	0.009293
						R²	0.9859
						SS	0.1301
						SYX	0.1141
Line	Number of mouse	Genotype	Concentration Ghrh (pg/ml)
1	1	+/+	347.1
1	2	+/+	123.7
1	3	+/+	116.6
1	4	+/+	268.4
1	5	+/+	117.7
1	6	+/+	121
1	7	+/+	118.8
1	8	+/+	121.5
1	9	+/+	117.1
1	10	+/+	183.3
1	1	+/T	372.5
1	2	+/T	391.3
1	3	+/T	347.7
1	4	+/T	119.3
1	5	+/T	121
1	6	+/T	128.6
1	7	+/T	185.4
1	8	+/T	208.9
1	9	+/T	218.3
1	10	+/T	173.9
	Mean Concentration Ghrh (pg/ml)	SD	SEM
+/+	163.52	80.7655	25.5403
+/T	226.69	105.517	33.3672
