# Supplementary material for: GPR101 drives growth hormone hypersecretion and gigantism in mice via constitutive activation of Gs and Gq/11
Source: Nat Commun. 2020 Sep 21;11:4752. doi: 10.1038/s41467-020-18500-x (PMC7506554; doi:10.1038/s41467-020-18500-x)
Supplement: Supplementary file 4 — Source Data [file 41467_2020_18500_MOESM4_ESM.zip › Source Data/Source data - Figure 5 - Panel J.xlsx]

## Sheet: Quantification WB Phospho-PKC
	Figure 5	GPR101 promotes GH secretion in GH3 cells
	Panel J	Quantification of immunoblots - Detection of phosphorylated PKC in GH3 cells following transfection with GPR101 in the presence of different SiRNAs (NTS, Gs, Gq/11, G12/13)
		Phospho-PKC intensity has been normalized to the one of Total PKC
	n=5 independent experiments percondition
	Experiment 1					Experiment 6
		PhosphoPKC	Total PKC	Ratio PhosphoPKC/Total PKC			PhosphoPKC	Total PKC	Ratio PhosphoPKC/Total PKC
	GH3 + GPR101 + NTS					GH3 + GPR101 + NTS	41321652	29997752	1.37749
	GH3 + GPR101 + SiRNA Gs					GH3 + GPR101 + SiRNA Gs	24326581	30736974	0.791444
	GH3 + GPR101 + SiRNA Gq/11					GH3 + GPR101 + SiRNA Gq/11	31649702	29652510	1.06735
	GH3 + GPR101 + SiRNA G12/13	33256874	34407267	0.966565		GH3 + GPR101 + SiRNA G12/13
	Experiment 2					Experiment 7
		PhosphoPKC	Total PKC	Ratio PhosphoPKC/Total PKC			PhosphoPKC	Total PKC	Ratio PhosphoPKC/Total PKC
	GH3 + GPR101 + NTS					GH3 + GPR101 + NTS	44769652	37359723	1.19834
	GH3 + GPR101 + SiRNA Gs					GH3 + GPR101 + SiRNA Gs	27644702	36603480	0.755248
	GH3 + GPR101 + SiRNA Gq/11					GH3 + GPR101 + SiRNA Gq/11	29905945	31258602	0.956727
	GH3 + GPR101 + SiRNA G12/13	40645602	22083773	1.84052		GH3 + GPR101 + SiRNA G12/13
	Experiment 3					Experiment 8
		PhosphoPKC	Total PKC	Ratio PhosphoPKC/Total PKC			PhosphoPKC	Total PKC	Ratio PhosphoPKC/Total PKC
	GH3 + GPR101 + NTS					GH3 + GPR101 + NTS	36274045	29107167	1.24622
	GH3 + GPR101 + SiRNA Gs					GH3 + GPR101 + SiRNA Gs	19334924	33699803	0.57374
	GH3 + GPR101 + SiRNA Gq/11					GH3 + GPR101 + SiRNA Gq/11	27299702	29967459	0.910978
	GH3 + GPR101 + SiRNA G12/13	34549631	28414459	1.21592		GH3 + GPR101 + SiRNA G12/13
	Experiment 4					Experiment 9
		PhosphoPKC	Total PKC	Ratio PhosphoPKC/Total PKC			PhosphoPKC	Total PKC	Ratio PhosphoPKC/Total PKC
	GH3 + GPR101 + NTS					GH3 + GPR101 + NTS	59811622	39140380	1.52813
	GH3 + GPR101 + SiRNA Gs					GH3 + GPR101 + SiRNA Gs	25508016	40436501	0.630817
	GH3 + GPR101 + SiRNA Gq/11					GH3 + GPR101 + SiRNA Gq/11	34367329	48012380	0.715801
	GH3 + GPR101 + SiRNA G12/13	36442581	28861945	1.26265		GH3 + GPR101 + SiRNA G12/13
	Experiment 5					Experiment 10
		PhosphoPKC	Total PKC	Ratio PhosphoPKC/Total PKC			PhosphoPKC	Total PKC	Ratio PhosphoPKC/Total PKC
	GH3 + GPR101 + NTS	32811652	30907995	1.06159		GH3 + GPR101 + NTS
	GH3 + GPR101 + SiRNA Gs	24216702	31258066	0.774734		GH3 + GPR101 + SiRNA Gs
	GH3 + GPR101 + SiRNA Gq/11	34075430	28348752	1.20201		GH3 + GPR101 + SiRNA Gq/11
	GH3 + GPR101 + SiRNA G12/13					GH3 + GPR101 + SiRNA G12/13	42648693	24132057	1.7673
		Mean ratio	Standard deviation (SD)	SEM
	GH3 + GPR101 + NTS	1.28236	0.177875	0.0795479
	GH3 + GPR101 + SiRNA Gs	0.705197	0.0969438	0.0433546
	GH3 + GPR101 + SiRNA Gq/11	0.970574	0.18137	0.0811112
	GH3 + GPR101 + SiRNA G12/13	1.41059	0.377169	0.168675
