# Supplementary material for: GPR101 drives growth hormone hypersecretion and gigantism in mice via constitutive activation of Gs and Gq/11
Source: Nat Commun. 2020 Sep 21;11:4752. doi: 10.1038/s41467-020-18500-x (PMC7506554; doi:10.1038/s41467-020-18500-x)
Supplement: Supplementary file 4 — Source Data [file 41467_2020_18500_MOESM4_ESM.zip › Source Data/Source data - Figure 2 - Panel F.xlsx]

## Sheet: Adipocyte area
Figure 2	Quantification of the mean adipocyte area (µm2) of WT (+/+) and GhrhrGpr101 (+/T) mice
Panel F	Males - 27 week old
	n=4-5 fields per slide section
	WT (+/+) adipocyte section							GhrhrGpr101 (+/T) adipocyte section
	Area 1- (+/+)	Area 2- (+/+)	Area 3- (+/+)	Area 4- (+/+)				Area 1- (+/T)	Area 2- (+/T)	Area 3- (+/T)	Area 4- (+/T)	Area 5- (+/T)
	66.55	859.78	428.27	3070.8				12.73	1976.52	502.27	1008.74	1848.82
	868.43	2507.15	2177.74	36.16				294.44	22.7	269.94	61.87	1087.55
	17.66	1074.58	1709.23	2.76				72.08	453.02	57.54	6.85	16.94
	8.05	2539.46	2062.78	906.15				583.96	164.22	207.71	1484.71	2159.48
	2101.7	65.95	1833.33	213.59				936.55	757.67	230.77	171.91	1248.65
	85.77	77.97	3442.85	1520.14				14.42	1.8	1076.5	1.8	656.52
	43.85	2.52	8.89	553.69				130.82	40.24	248.31	2.88	1659.98
	2850	20.66	5.53	3816.34				383.7	496.02	478.96	107.4	1209.24
	1.8	160.26	3617.52	349.58				118.93	1078.3	1212.61	873.6	30.87
	3.6	182.96	7488.76	1356.17				488.94	7.45	263.09	40.96	14.9
	851.85	1202.64	4971.76	698.69				149.8	2202.25	24.39	25.95	686.07
	1393.05	4.2	44.93	42.89				479.32	1.8	1100.53	502.27	950.36
	535.79	147.64	4629.51	3497.27				292.4	970.18	1451.43	1216.21	906.99
	52.5	468.63	3360.08	82.41				1031.69	22.1	1468.13	896.42	1613.73
	2129.93	949.4	13.94	322.55				301.05	2.28	115.33	1562.79	45.53
	7.09	25.23	10236.6	3417.02				817.86	44.45	1201.56	302.25	63.31
	111.12	88.42	3367.77	449.65				1526.75	192.81	2096.66	1583.69	8.17
	24.75	1.92	3962.18	1657.82				1201.44	311.86	962.25	1423.8	683.19
	149.92	1.8	5929.21	248.79				1023.04	999.01	921.05	1247.45	527.86
	90.46	0.96	4551.42	439.92				11.53	138.15	922.97	848.73	604.26
	346.46	4579.9	1691.93	902.31				1510.77	889.57	38.92	241.58	306.34
	3688.04	50.7	3155.26	1543.57				74.84	155.33	257.8	186.92	6.01
	175.15	1680.28	12.13	3263.13				861.94	658.32	958.17	1509.57	55.02
	300.21	1163.59	1236.15	52.14				18.98	397.64	441.12	931.38	275.82
	474.28	558.37	6207.92	2920.52				1769.66	1333.22	554.65	1.92	40.36
	816.65	1223.54	346.34	17.78				10.69	1625.14	1351.96	1538.04	916.6
	5327.47	290.6	4582.18	1484.83				20.66	576.99	1719.32	1291.65	354.03
	3617.04	24.75	81.45	106.92				404.48	1424.52	1229.43	38.08	41.21
	25.95	3476.85	57.18	1234.83				423.82	998.65	0.96	1.56	661.2
	1298.86	515.72	2624.27	138.99				769.32	1812.42	1.32	1.32	27.39
	73.04	59.22	254.2	313.3				592.49	1039.62	15.38	631.17	703.25
	274.98	13.82	70.16	1521.23				246.87	839.36	1509.93	115.09	384.18
	5.29	88.54	4129.16	166.14				60.07	1010.43	2161.41	2011.96	774.01
	16.22	438	3278.39	672.38				51.66	221.52	1803.41	15.14	1419.59
	2003.31	101.27	1533	101.15				5.17	1391.12	667.09	781.94	564.26
	3.24	2636.29	3399	38.92				525.58	1226.06	495.78	64.99	594.41
	80.49	3.48	1953.22	16.94				751.66	59.47	1791.52	148.36	126.98
	7316.01	779.17	318.35	2014.01				126.26	1554.74	69.56	317.87	2854.45
	6.13	797.79	30.15	4583.5				152.21	31.47	1698.3	1367.82	392.71
	1073.74	12.97	1866.48	72.68				124.82	580.36	1603.76	3	534.71
	3.96	395.71	1753.8	848.85				854.02	1141.97	133.59	7.93	944.59
	40.48	30.03	1361.33	1.08				463.11	214.19	20.06	8.77	25.59
	4491.84	4.08	3634.94	1.92				85.53	1220.9	292.76	9.97	89.14
	3.24	99.23	3465.56	611.83				10.57	230.77	284.35	128.9	270.78
	14.06	1969.92	1706.11	43.13				381.66	1566.04	930.06	18.86	866.15
	1434.49	5.17	2482.52	833.95				215.4	606.18	177.31	1481.7	1837.89
	9.97	45.41	2.88	18.62				46.01	1255.86	457.58	979.31	2000.55
	5058.74	9.49	0.96	1086.23				447.85	930.18	1254.53	554.77	562.22
	4177.94	23.67	2564.21	313.9				2032.15	1520.39	343.22	323.39	19.1
	827.71	804.28	1962.59	2836.55				815.81	1331.9	1533.6	16.46	286.63
	1753.68	26.31	499.99	44.81				484.37	509.36	1457.56	4.81	100.67
	13.69	963.46	56.46	10.33				653.88	2410.32	616.03	545.28	751.18
	7.21	3465.44	1535.4	160.26				334.81	351.14	1431.49	12.85	53.7
	3025.15	165.54	1543.45	31.23				407.13	1228.1	832.39	96.83	63.91
	2819.37	284.95	1046.59	438.84				76.28	1107.01	1589.1	27.75	302.49
	5431.27	930.42	1081.18	639.58				539.15	1774.22	136.11	580	37.6
	3.48	4977.89	78.81	1248.29				145	1279.64	1269.91	740.01	642.82
	158.69	77.97	9.25	925.97				1881.98	1429.57	422.14	579.88	23.07
	127.58	4221.66	6.85	14.06				4.2	1628.14	1258.02	177.07	30.99
	4451.72	25.83		1760.05				427.07	595.37	950.48	1218.61	561.25
	50.09	1212.37		644.99				814.37	621.56	985.44	147.88	38.44
	108.12	15.26		3832.56				1562.79	1600.27	613.87	82.29	427.91
	376.01	944.35		697				1440.02	42.17	770.28	102.83	3.24
	5247.59	1551.86		37.24				2169.94	948.8	1125.03	980.03	209.99
	764.16	1821.43		339.25				866.87	583.48	659.64	350.3	604.26
	4025.73	6759.8		2205.26				826.87	420.34	676.7	109.68	1446.02
	142.72	241.46		338.65				207.35	612.67	396.79	1495.88	697.48
	16.22	720.31		1762.45				103.55	734.24	1172.84	750.34	771.12
	1470.77	34.36		2417.89				30.75	178.76	1031.69	73.76	145.36
	17.78	4173.37		187.04				1029.53	13.82	6.25	1451.91	14.06
	3526.22	2.4		30.99				161.94	6.97	878.28	1622.62	371.21
	9.13	4740.63		5184.28				488.58	963.58	1318.32	1540.69	1386.44
	2518.8	4.81		65.11				281.71	1001.18	237.5	1.8	1185.34
	3655.48	78.09		1981.81				331.68	1388.72	221.52	1.8	1151.46
	429.23	5.89		242.91				727.28	707.21	713.22	444.49	1349.32
	2051.61	186.44		20.66				1482.18	1127.8	762.84	9.25	1697.58
	4.93	977.15		68.72				1477.62	80.13	1262.94	2462.58	1359.89
	1801.97	322.79		2027.82				1466.81	1209	1006.82	69.2	668.05
	165.18	186.44		930.9				1218.97	1601.47	321.83	678.26	9.85
	264.29	5901.7		613.75				518.37	6.97	896.42	28.35	510.2
	4000.02	4.2		3618.48				1672.59	2303.76	196.42	43.13	344.78
	292.16	783.5		82.89				19.7	12.13	1412.15	613.39	107.28
	80.37	682.23		2342.45				74.96	4.2	130.82	3.84	597.77
	3146.61	1262.22		897.86				1349.32	8.17	797.79	659.76	472.48
	3542.56	745.54		6.49				1549.82	1736.02	2233.01	526.42	933.54
	884.29	3		270.3				1960.43	524.73	1786.36	5.41	455.9
	3103.12	5064.99		15.86				467.19	1029.65	1537.44	1386.8	418.06
	6.13	151.97		1384.88				1132.84	2108.55	688.83	703.85	247.23
	2550.75	121.21		1547.65				719.95	889.69	4.56	44.33	873.72
	480.17	4097.21		2581.63				389.23	397.4	16.22	1545.25	1183.78
	3	2252.59		246.15				2951.15	1636.79	1667.43	14.66	1218.61
	53.94	48.05		715.26				408.81	76.16	638.02	556.33	1150.02
	31.23	92.74		3423.87				945.07	350.9	63.43	553.45	1167.2
	6.01	293.48		3148.89				1719.68	84.81	1061.6	390.31	697.96
	137.79	2902.98		1355.32				1346.55	1304.51	15.26	168.9	1618.29
	3	4769.58		1662.98				627.81	627.69	334.69	861.22	1716.44
	29.79	707.21		1842.94				1369.02	872.64	729.32	81.93	624.56
	11.05	989.16		229.33				619.28	1272.91	4.81	44.69	1315.08
		15.38		481.49				290.24	771.36	1371.9	954.81	129.26
		17.54		4250.61				1519.06	106.32	499.15	594.17	1168.16
		8.17		193.17				1087.43	1817.95	121.09	1491.19	10.93
		1796.81		108.36				10.93	245.07	3.72	1647.6	1.56
		1444.7		2857.93				414.21	1627.42	138.39	537.47	799.36
		220.32		1183.66				5.89	1343.55	27.63	4.08	1786.84
		2600.61		113.28				2133.66	880.8	194.25	7.93	30.75
		159.9		2616.83				1907.45	1.8	166.38	16.94	1165.04
		19.22		2172.82				317.51	1074.7	1524.59	46.73	1.8
		388.27		3.72				974.39	10.93	1541.17	4.56	1083.47
		110.04		25.95				780.49	416.5	441.84	25.35	497.58
		2094.61		41.81				2141.35	916.48	904.47	1598.35	958.53
		109.08		2173.9				1033.25	439.08	660.72	4.08	102.59
		6.25		1427.88				166.98	554.53	1684.48	1743.23	100.79
		15.26		25.71				2180.39	1276.76	946.28	1552.58	882.25
		281.83		609.31				141.27	0.96	270.42	116.77	236.78
		391.51		514.64				1041.42	3.96	76.52	591.41	455.42
		40.84		840.92				1428.36	531.46	295.16	1302.11	2009.08
		51.06		5.53				1002.98	931.02	139.47	74.84	55.62
		306.1		1.2				12.73	1582.13	620.96	109.44	1088.03
		13.33		11.05				370.25	6.01	356.91	1005.02	1252.13
		34.24						808.61	911.2	14.06	231.49	54.54
		21.14						221.4	578.67	700.73	3	964.78
		13.45						600.42	1279.16	11.53	17.42	1680.52
		14.06						432.35	1.08	836	534.1	101.99
		10.57						612.07	18.74	701.45	226.93	420.94
		8.29						900.99	1.44	1539.73	11.41	1511.01
		0.84						1078.9	1007.54	417.58	7.09	1455.15
Mean area (+/+) - um2	1195.7	892.457	2126.48	1045.21				894.14	9.37	372.77	870.35	1075.78
Standard deviation (SD)	1684.25	1433.23	2124.66	1209.93				962.01	2029.26	1521.95	1151.58	1293.46
Number of adipocytes/area	98	126	59	119				1765.81	23.55	64.27	843.32	405.8
SEM	170.135	127.682	276.607	110.914				993.61	856.42	1447.59	78.33	235.1
								1601.23	1823	2294.51	24.39	2072.75
								692.68	1245.52	185.24	284.83	31.47
								453.02	1596.19	338.05	1171.52	103.79
								606.18	1420.2	1080.7	630.21	6.25
								844.28	59.83	812.45	4.2	1418.75
								30.75	8.77	2418.49	1592.82	1076.26
								408.45	1388	39.52	1573	127.34
								955.05	212.03	862.06	1272.55	1623.1
								1187.62	7.09	4.81	819.3	11.41
								537.83	116.53	153.77	820.14	750.34
								506.47	7.33	955.17	2.28	34.12
								821.82	731.48	197.26	64.27	274.62
								141.27	2.28	3	901.95	1481.94
								110.76	204.58	1466.33	1235.79	1042.38
								330.12	0.84	1114.22	18.86	6.85
								485.33	30.75	998.65	896.42	5.41
								567.26	540.35	657.12	461.79	1232.79
								338.53	786.02	1139.81	1569.64	1779.15
								116.05	21.5	333	6.73	67.03
								60.67	722.95	380.7	1450.47	611.23
								6.25	490.98	96.35	1563.75	1274
								8.65	234.38	188.49	6.61	533.26
									27.63	91.42	1165.4	4.32
									261.65	96.59	814.01	1334.18
									90.1	131.06	1175.85	4.81
									45.65	7.09	102.71	1.8
									6.61	8.29	358.95	431.75
									94.78	7.21	1506.57	789.14
									27.27	7.57	123.01	340.57
									8.53	3.48	1155.31	1409.98
									2.88	5.29	33.76	888.73
									1.44	2.52	10.69	7.93
									1.08		167.58	817.13
											1817.95	164.94
											1134.04	1210.45
											251.2	1278.2
											415.41	579.39
											191.73	32.2
											462.75	404
											18.74	183.8
											1666.95	782.78
											33.64	397.88
											37.6	18.38
											9.73	3.96
											1082.39	1.92
											587.68	16.46
											1126.11	70.28
											197.26	12.97
											614.23
											151.13
											4.93
											1777.47
											698.93
											6.13
											18.38
											604.62
											151.85
											738.93
											190.77
											635.38
											1047.31
											23.31
											460.82
											262.13
											684.63
											2.4
											266.21
											1.68
											26.07
											332.52
											262.73
											26.19
											2.64
											3.24
											214.8
											126.02
											28.35
											2.16
											1.08
											17.3
											8.41
							Mean area (+/T) - um2	685.86	690.818	695.32	528.461	648.778
							Standard deviation (SD)	605.2	632.322	606.585	575.812	599.573
							Number of adipocytes/area	152	163	162	211	178
							SEM	49.0882	49.5273	47.6578	39.6406	44.9399
		Mean area (um2)	Standard deviation (SD)	SEM
	+/+	1314.96	554.995	277.498
	+/T	649.847	70.3189	31.4475
